# Supplementary material for: Circulating inflammatory proteins predict dementia risk, and are linked to structural brain changes and modifiable risk factors
Source: Alzheimers Res Ther. 2026 Jan 19;18:27. doi: 10.1186/s13195-025-01951-z (PMC12879394; doi:10.1186/s13195-025-01951-z)
Supplement: Supplementary file 2 — Supplementary Material 2 [file 13195_2025_1951_MOESM2_ESM.xlsx]

## Sheet: index
Supplementary Table 1. Study population demographics
Supplementary Table 2. Individua inflammatory protein Cox proportional hazard models and Schoenfeld residuals
Supplementary Table 3. Individua ProSig protein Cox proportional hazard models and Schoenfeld residuals
Supplementary Table 4. The average regularised coefficeint of non-zero proteins following LASSO regularisation and the C-index of Cox PH models adjusted for ProSig made by incremental addition of proteins
Supplementary Table 5. The predictive value of Cox models adjusted for genetic and lifestyle covariates and chnges upon ajustments for the ProSig in 17, 15, 10 and 5 year prediction models
Supplementary Table 6. The associations between ProSig proteins and ProSig with global and regional image-derived brain volumes
Supplementary table 7. VanderWeele mediation effet sizes for genetic and modifiable predictors of dementia, with proteins as mediators and incident dementia as outcome
Supplementary Table 8. Baron and Kenny mediation paths between genetic and lifestyle predictors of dementia, with proteins as mediators and incident dementia as outcome
Supplementary Table 9. Mendelian randomization estimates of causal effects of ProSig proteins on Alzheimer's disease and all-cause dementia risk
Supplementary Table 10. Pearson correlation coefficients between ProSig proteins and all measured inflammatory plasma proteins

## Sheet: ST1
Supplementary Table 1. Study population demographics
		all				proteomic (pre imputation)				proteomics (after imputation)
variables		incident dementia		control		incident dementia		control		incident dementia		control
		count	(%)	count	(%)	count	(%)	count	(%)	count	(%)	count	(%)
total count		9892	1.96921	492209	97.9846	1109	2.53	42625	97.46	1109	2.53	42625	97.46
age (avg)		64.1813		56.3734		65.22		56.61		65.22		56.61
sex	F	4750	48.0186	268437	54.5372	563	50.7665	23086	54.1607	563	50.7665	23086	54.1607
	M	5142	51.9814	223772	45.4628	546	49.2335	19539	45.8393	546	49.2335	19539	45.8393
apoe alleles	0	4464	45.1274	344037	69.8965	444	40.0361	30531	71.627	444	40.0361	30531	71.627
	1	4026	40.6996	122817	24.9522	453	40.8476	11015	25.8416	453	40.8476	11015	25.8416
	2	986	9.96765	10579	2.14929	212	19.1163	1079	2.53138	212	19.1163	1079	2.53138
	NA	416	4.20542	14776	3.00198	0	0	0	0	0	0	0	0
ethnicity	White	9422	95.2487	462900	94.0454	1070	96.4833	39623	92.9572	1070	96.4833	39623	92.9572
	Asian	144	1.45572	11287	2.29313	957	86.294	6	0.0140762	6	0.541028	957	2.24516
	Black	159	1.60736	7909	1.60684	19	1.71326	1037	2.43284	19	1.71326	1037	2.43284
	Other	58	0.586332	4496	0.913433	8	0.721371	522	1.22463	14	1.2624	1008	2.36481
	NA/unkown	74	0.748079	2701	0.548751	3	0.270514	208	0.487977	0	0	0	0
BMI	avg	27.7925		27.4253		27.6		27.45		27.6		27.45
	NA count	124	1.25354	2980	0.605434	9	0.811542	204	0.478592	0	0	0	0
smoking (yes/no)	Current	1040	10.5135	51896	10.5435	104	9.37782	4571	10.7238	104	9.37782	4578	10.7402
	Never	4570	46.1989	268751	54.601	534	48.1515	23059	54.0974	535	48.2417	23216	54.4657
	Previous	4171	42.1654	168726	34.2793	468	42.2002	14791	34.7003	470	42.3805	14831	34.7941
	NA/prefer not to answer	111	1.12212	2836	0.576178	3	0.270514	204	0.478592	0	0	0	0
alcohol intake (yes/no)	Current	8495	85.8775	451531	91.7356	948	85.4824	38894	91.2469	950	85.6628	38998	91.4909
	Never	683	6.90457	21670	4.4026	75	6.76285	2010	4.71554	75	6.76285	2010	4.71554
	Previous	653	6.60129	17416	3.53833	84	7.57439	1617	3.79355	84	7.57439	1617	3.79355
	NA	61	0.61666	1592	0.32344	2	0.180343	104	0.243988	0	0	0	0
hypertension (yes/no)	Yes	6623	66.92	199102	40.46	551	49.6844	13016	30.5361	551	49.6844	13016	30.5361
	No	3269	33.08	293107	59.54	558	50.3156	29609	69.4639	558	50.3156	29609	69.4639
	NA	0	0	0	0	0	0	0	0	0	0	0	0
diabetes (yes/no)	Yes	2326	23.51	49630	10.08	148	13.3454	2413	5.661	148	13.3454	2413	5.661
	No	7566	76.49	442579	89.92	961	86.6546	40212	94.339	961	86.6546	40212	94.339
	NA	0	0	0	0	0	0	0	0	0	0	0	0
education	Secondary Education	6165	62.64	403108	82.76	705	63.5708	34822	81.6938	708	63.8413	34940	81.9707
	No Secondary Education	3629	36.89	86179	17.66	401	36.1587	7650	17.9472	401	36.1587	7685	18.0293
	Unknown/NA	98	0.99	2922	0.6	3	0.270514	153	0.358944	0	0	0	0
Townsend (avg)	avg	-0.96		-1.3		-1.17		-1.17		-1.17		-1.17
	NA	10	0.101092	616	0.12515	0	0	50	0.117302	0	0	0	0
centre	10003	153	1.5467	3640	0.739523	1	0.0901713	24	0.056305	1	0.0901713	24	0.056305
	11001	331	3.34614	13598	2.76265	45	4.05771	1316	3.08739	45	4.05771	1316	3.08739
	11002	364	3.67974	13686	2.78053	29	2.61497	1026	2.40704	29	2.61497	1026	2.40704
	11003	337	3.40679	17531	3.5617	45	4.05771	1685	3.95308	45	4.05771	1685	3.95308
	11004	448	4.52891	18184	3.69437	55	4.95942	1702	3.99296	55	4.95942	1702	3.99296
	11005	322	3.25516	16864	3.42619	28	2.5248	1472	3.45337	28	2.5248	1472	3.45337
	11006	431	4.35706	18985	3.8571	52	4.68891	1572	3.68798	52	4.68891	1572	3.68798
	11007	494	4.99393	28891	5.86966	44	3.96754	2075	4.86804	44	3.96754	2075	4.86804
	11008	728	7.35948	27568	5.60087	84	7.57439	2532	5.94018	84	7.57439	2532	5.94018
	11009	825	8.34007	36157	7.34586	82	7.39405	2859	6.70733	82	7.39405	2859	6.70733
	110010	905	9.14881	43258	8.78854	128	11.5419	4085	9.58358	128	11.5419	4085	9.58358
	11011	695	7.02588	42290	8.59188	79	7.12353	3230	7.57771	79	7.12353	3230	7.57771
	11012	250	2.52729	12315	2.50199	32	2.88548	1393	3.26804	32	2.88548	1393	3.26804
	11013	766	7.74363	33079	6.72052	100	9.01713	3406	7.99062	100	9.01713	3406	7.99062
	11014	515	5.20623	29840	6.06247	73	6.58251	2628	6.1654	73	6.58251	2628	6.1654
	11016	634	6.40922	32143	6.53036	66	5.95131	2390	5.60704	66	5.95131	2390	5.60704
	11017	394	3.98302	20877	4.24149	52	4.68891	2008	4.71085	52	4.68891	2008	4.71085
	11018	445	4.49858	28399	5.7697	40	3.60685	2536	5.94956	40	3.60685	2536	5.94956
	11020	443	4.47837	26911	5.46739	44	3.96754	2367	5.55308	44	3.96754	2367	5.55308
	11021	381	3.8516	25098	5.09905	28	2.5248	2140	5.02053	28	2.5248	2140	5.02053
	11022	22	0.222402	2255	0.458139	1	0.0901713	134	0.31437	1	0.0901713	134	0.31437
	11023	9	0.0909826	640	0.130026	1	0.0901713	45	0.105572	1	0.0901713	45	0.105572

## Sheet: ST2
Supplementary Table 2. Individua inflammatory protein Cox proportional hazard models and Schoenfeld residuals
M1							M2							M3							M4
prot	HR	lower .95	upper .95	Pr(>|z|)	fdr	BF	prot	HR	lower .95	upper .95	Pr(>|z|)	fdr	BF	prot	HR	lower .95	upper .95	Pr(>|z|)	fdr	BF	prot	HR	lower .95	upper .95	Pr(>|z|)	fdr	BF	Schoenfeld residual p val
MENT	1.38104	1.30025	1.46685	8.89779e-26	3.24325e-23	6.48649e-23	MENT	0.949262	0.886645	1.0163	0.134775	0.250002	1	MENT	1.45087	1.36478	1.54239	8.85261e-33	3.22678e-30	6.45355e-30	MENT	1.00022	0.932772	1.07255	0.99504	0.998977	1	0.89992894361983
PLAUR	1.26688	1.18515	1.35425	3.58843e-12	8.71988e-10	2.61596e-09	PLAUR	1.28892	1.2048	1.37891	1.69898e-13	1.23856e-10	1.23856e-10	PLAUR	1.20967	1.12523	1.30044	2.5216e-07	4.3615e-05	0.000183824	PLAUR	1.21429	1.12898	1.30603	1.74752e-07	0.000127394	0.000127394	0.151199089362851
APOA2	1.20115	1.12985	1.27695	4.35343e-09	7.93413e-07	3.17365e-06	APOA2	1.11494	1.04854	1.18555	0.000515131	0.00544247	0.37553	APOA2	1.18074	1.10972	1.2563	1.52477e-07	3.7052e-05	0.000111156	APOA2	1.09479	1.029	1.16479	0.00418423	0.0320581	1	0.0813385919271077
C7	1.19718	1.12566	1.27325	1.02814e-08	1.49903e-06	7.49513e-06	C7	1.19681	1.12484	1.27338	1.36527e-08	2.48821e-06	9.95285e-06	C7	1.127	1.05955	1.19873	0.000146251	0.00343927	0.106617	C7	1.13468	1.06645	1.20727	6.50934e-05	0.00334888	0.0474531	0.903689228953002
WNT9A	1.19368	1.1149	1.27802	3.72577e-07	1.69755e-05	0.000271609	WNT9A	1.17977	1.10152	1.26358	2.34114e-06	7.75769e-05	0.00170669	WNT9A	1.19594	1.11231	1.28585	1.3124e-06	0.000136677	0.000956742	WNT9A	1.17276	1.09072	1.26097	1.65597e-05	0.002012	0.012072	0.0107547130347748
CD276	1.18984	1.11906	1.2651	2.77584e-08	3.37264e-06	2.02359e-05	CD276	1.18387	1.11353	1.25866	6.64394e-08	6.91919e-06	4.84343e-05	CD276	1.14883	1.08047	1.22151	9.30007e-06	0.000677975	0.00677975	CD276	1.14143	1.07375	1.21338	2.21721e-05	0.0022262	0.0161634	0.0960210437136484
TFF2	1.18345	1.10878	1.26315	4.07409e-07	1.74707e-05	0.000297001	TFF2	1.18974	1.11505	1.26942	1.50154e-07	1.09462e-05	0.000109462	TFF2	1.11887	1.04406	1.19905	0.0014683	0.0139012	1	TFF2	1.11788	1.04368	1.19735	0.00147191	0.0185003	1	0.929319657172383
RNASE6	1.18183	1.10956	1.25881	2.1119e-07	1.0997e-05	0.000153958	RNASE6	1.21286	1.13802	1.29263	2.8818e-09	7.00277e-07	2.10083e-06	RNASE6	1.1532	1.0735	1.23882	9.58073e-05	0.00274011	0.0698435	RNASE6	1.15941	1.07871	1.24615	5.86671e-05	0.00328987	0.0427683	0.00448687464254064
TGFA	1.18106	1.10976	1.25695	1.62601e-07	1.01867e-05	0.000118536	TGFA	1.18533	1.11372	1.26153	8.89458e-08	7.21877e-06	6.48415e-05	TGFA	1.13985	1.06858	1.21586	7.07489e-05	0.00234436	0.051576	TGFA	1.12831	1.05755	1.20381	0.000258975	0.00738452	0.188793	0.194427264311574
TNFRSF11B	1.17993	1.10123	1.26426	2.62895e-06	7.66601e-05	0.0019165	TNFRSF11B	1.19812	1.11732	1.28477	3.90246e-07	2.18838e-05	0.000284489	TNFRSF11B	1.12438	1.04884	1.20537	0.000953356	0.0115833	0.694997	TNFRSF11B	1.1391	1.06194	1.22187	0.000273501	0.00738452	0.199382	0.756274152263587
LGALS4	1.17642	1.1052	1.25222	3.40687e-07	1.65574e-05	0.000248361	LGALS4	1.1957	1.12307	1.27302	2.27006e-08	3.30975e-06	1.65487e-05	LGALS4	1.08388	1.01351	1.15915	0.0186874	0.0619233	1	LGALS4	1.08349	1.01274	1.15919	0.0199456	0.0749504	1	0.00383596387956712
TCN1	1.17416	1.10687	1.24554	9.72542e-08	7.87759e-06	7.08983e-05	TCN1	1.16061	1.09436	1.23088	6.82192e-07	3.10824e-05	0.000497318	TCN1	1.14892	1.08273	1.21917	4.53393e-06	0.000367249	0.00330524	TCN1	1.13955	1.0741	1.20898	1.49974e-05	0.002012	0.0109331	0.563321762577559
SPON1	1.1714	1.09839	1.24926	1.44888e-06	5.28118e-05	0.00105624	SPON1	1.18063	1.10642	1.25982	5.34977e-07	2.7857e-05	0.000389998	SPON1	1.12312	1.0514	1.19973	0.000563707	0.00893353	0.410942	SPON1	1.13224	1.05944	1.21004	0.000249419	0.00738452	0.181826	0.178494513209868
FGL1	1.16531	1.09376	1.24153	2.22028e-06	7.35719e-05	0.00161858	FGL1	1.15742	1.08625	1.23326	6.33868e-06	0.000177727	0.0046209	FGL1	1.10801	1.03948	1.18106	0.00164069	0.0147662	1	FGL1	1.10484	1.03646	1.17773	0.00222494	0.0245754	1	0.773516098365024
REG4	1.1536	1.0843	1.22733	6.17131e-06	0.000161993	0.00449888	REG4	1.1606	1.09036	1.23537	2.92734e-06	8.89178e-05	0.00213403	REG4	1.07703	1.00982	1.14872	0.0239968	0.0754037	1	REG4	1.07004	1.0027	1.14189	0.0412177	0.119381	1	0.435054927391617
CSF1	1.1518	1.08226	1.22582	8.67942e-06	0.000204106	0.00632729	CSF1	1.17192	1.10088	1.24754	6.61886e-07	3.10824e-05	0.000482515	CSF1	1.12938	1.05661	1.20717	0.000343147	0.00595606	0.250154	CSF1	1.13109	1.05829	1.2089	0.000284461	0.00740616	0.207372	0.0882908572448428
IL4R	1.15139	1.08297	1.22413	6.48605e-06	0.000163046	0.00472833	IL4R	1.14926	1.08073	1.22214	9.20224e-06	0.000239587	0.00670843	IL4R	1.10983	1.04278	1.18119	0.00104783	0.0121249	0.763866	IL4R	1.10829	1.04128	1.17961	0.00123216	0.016948	0.898242	0.589910102839229
ANGPTL4	1.15083	1.08151	1.2246	9.34852e-06	0.000206517	0.00681507	ANGPTL4	1.17796	1.10703	1.25344	2.35492e-07	1.43061e-05	0.000171674	ANGPTL4	1.13844	1.06605	1.21575	0.000109727	0.00279086	0.079991	ANGPTL4	1.14617	1.07371	1.22352	4.23344e-05	0.00257181	0.0308618	0.0115453328137354
LRG1	1.14848	1.0801	1.22118	9.8443e-06	0.000211073	0.0071765	LRG1	1.14314	1.07489	1.21574	2.05514e-05	0.000428057	0.014982	LRG1	1.12465	1.05725	1.19634	0.000194826	0.00430389	0.142028	LRG1	1.11948	1.05215	1.19112	0.000362252	0.00825255	0.264082	0.922815774987889
ADAM12	1.14587	1.07717	1.21894	1.584e-05	0.000301449	0.0115474	ADAM12	1.16515	1.09495	1.23984	1.42827e-06	6.12474e-05	0.00104121	ADAM12	1.14045	1.06731	1.2186	0.000101807	0.00274879	0.0742175	ADAM12	1.14045	1.0672	1.21873	0.000104414	0.00447753	0.076118	0.97506433422454
LRIG3	1.14451	1.07642	1.21692	1.61269e-05	0.000301449	0.0117565	LRIG3	1.15153	1.083	1.2244	6.5842e-06	0.000177774	0.00479989	LRIG3	1.12285	1.05428	1.19587	0.000312887	0.00584858	0.228095	LRIG3	1.11951	1.05115	1.1923	0.000444677	0.00915218	0.32417	0.940338557759737
TGFBR1	1.14261	1.07677	1.21248	1.06955e-05	0.000222773	0.00779704	TGFBR1	1.15499	1.08833	1.22573	2.03026e-06	7.2634e-05	0.00148006	TGFBR1	1.1328	1.06633	1.20342	5.30578e-05	0.00184186	0.0386791	TGFBR1	1.13616	1.06929	1.20722	3.71888e-05	0.0024646	0.0271106	0.143282620587985
CLEC4D	1.13913	1.07176	1.21074	2.81754e-05	0.000479887	0.0205399	CLEC4D	1.15517	1.08706	1.22755	3.28715e-06	9.58533e-05	0.00239633	CLEC4D	1.11485	1.04602	1.18821	0.000827226	0.0107687	0.603048	CLEC4D	1.11568	1.04698	1.18888	0.000735935	0.0113888	0.536497	0.0472312382309695
LMOD1	1.13908	1.0615	1.22234	0.000296708	0.00344002	0.2163	LMOD1	1.12647	1.04918	1.20946	0.00102521	0.00922691	0.74738	LMOD1	1.13559	1.05497	1.22236	0.000713767	0.0102027	0.520336	LMOD1	1.11687	1.0372	1.20265	0.00341726	0.0296569	1	0.0252641435595022
SPINK4	1.1365	1.06867	1.20864	4.59572e-05	0.000712826	0.0335028	SPINK4	1.14206	1.07441	1.21397	2.00956e-05	0.000428057	0.0146497	SPINK4	1.08163	1.01389	1.15391	0.0174158	0.0586629	1	SPINK4	1.0772	1.01014	1.14871	0.0233573	0.0834679	1	0.031595686057837
CD7	1.1343	1.06932	1.20324	2.83061e-05	0.000479887	0.0206352	CD7	1.14017	1.07474	1.2096	1.36116e-05	0.000342169	0.00992289	CD7	1.11238	1.04723	1.18159	0.000543436	0.00880366	0.396165	CD7	1.11232	1.04721	1.18147	0.000542195	0.0101349	0.39526	0.756013741209309
HS6ST2	1.13	1.06131	1.20313	0.000133711	0.00183916	0.0974753	HS6ST2	1.13522	1.06608	1.20886	7.63873e-05	0.00113646	0.0556864	HS6ST2	1.13973	1.06604	1.21852	0.000125383	0.00304681	0.0914043	HS6ST2	1.14193	1.06808	1.22088	9.9895e-05	0.00447753	0.0728235	0.402843550282652
ADAMTS1	1.12622	1.05987	1.19671	0.000124487	0.00177943	0.0907509	ADAMTS1	1.11483	1.04947	1.18426	0.000421098	0.00474945	0.30698	ADAMTS1	1.11325	1.04725	1.18341	0.000580228	0.00899971	0.422986	ADAMTS1	1.09636	1.03183	1.16494	0.00295639	0.029414	1	0.457959949423861
C9	1.12403	1.05865	1.19345	0.000131313	0.00183916	0.095727	C9	1.14064	1.07434	1.21104	1.65734e-05	0.000381516	0.012082	C9	1.0965	1.03301	1.16389	0.00246736	0.0193514	1	C9	1.11427	1.04964	1.18287	0.000386071	0.00852866	0.281446	0.957674283886757
C1QA	1.12387	1.05568	1.19646	0.000255335	0.00310233	0.18614	C1QA	1.11838	1.05042	1.19074	0.000469234	0.00503047	0.342072	C1QA	1.10862	1.04054	1.18116	0.00142748	0.0137413	1	C1QA	1.0994	1.03197	1.17124	0.00334002	0.0295328	1	0.00240746824105246
IL17C	1.12295	1.05839	1.19146	0.000123906	0.00177943	0.0903275	IL17C	1.12791	1.06309	1.19669	6.72801e-05	0.00106624	0.0490472	IL17C	1.09112	1.02689	1.15936	0.00484295	0.0280564	1	IL17C	1.08865	1.02472	1.15658	0.00594773	0.03771	1	0.578840475544158
PTX3	1.1219	1.05646	1.19139	0.000176025	0.00233313	0.128322	PTX3	1.11839	1.0535	1.18729	0.000243803	0.00314634	0.177732	PTX3	1.0996	1.03537	1.16782	0.00198938	0.016114	1	PTX3	1.09574	1.03203	1.16337	0.00277451	0.0286654	1	0.165972481150079
CCL21	1.12132	1.05582	1.19088	0.000192237	0.00250251	0.140141	CCL21	1.13219	1.06584	1.20267	5.58933e-05	0.00092605	0.0407462	CCL21	1.07483	1.00996	1.14387	0.023085	0.0741364	1	CCL21	1.07238	1.00731	1.14166	0.0286721	0.0958807	1	0.0711205989938529
CRIM1	1.12126	1.05342	1.19347	0.000325439	0.00364992	0.237245	CRIM1	1.13998	1.07074	1.2137	4.16653e-05	0.000778821	0.030374	CRIM1	1.09826	1.03028	1.17071	0.00403826	0.0258236	1	CRIM1	1.11861	1.04933	1.19246	0.000589835	0.0107497	0.42999	0.0467135843753835
IL10	1.12044	1.05601	1.18879	0.000167302	0.00225858	0.121963	IL10	1.12097	1.05668	1.18918	0.000150975	0.00207661	0.110061	IL10	1.10854	1.04487	1.17608	0.000639539	0.00951477	0.466224	IL10	1.11026	1.04676	1.17762	0.000500342	0.00959866	0.364749	0.841078244165989
OSM	1.12031	1.05311	1.1918	0.000319015	0.00363378	0.232562	OSM	1.13386	1.06563	1.20645	7.26219e-05	0.00112011	0.0529414	OSM	1.09241	1.02512	1.16411	0.0064333	0.0327963	1	OSM	1.09594	1.02809	1.16827	0.00496155	0.0341827	1	0.0523606971465315
IL6	1.11683	1.0473	1.19097	0.000753728	0.00713594	0.549468	IL6	1.12497	1.05542	1.1991	0.000298675	0.00361275	0.217734	IL6	1.07908	1.00804	1.15512	0.0284906	0.0847742	1	IL6	1.07437	1.00416	1.1495	0.0374905	0.112471	1	0.600893315605133
MRC1	1.1152	1.04704	1.1878	0.000703382	0.00683687	0.512766	MRC1	1.14044	1.07047	1.21499	4.7424e-05	0.000830531	0.0345721	MRC1	1.07378	1.00572	1.14643	0.0331092	0.0933217	1	MRC1	1.08651	1.01775	1.15991	0.0128644	0.0589173	1	0.764183672412854
IL15	1.11293	1.04921	1.18053	0.000375624	0.00408701	0.27383	IL15	1.11904	1.05509	1.18686	0.000179493	0.00242316	0.130851	IL15	1.08959	1.02649	1.15656	0.00481754	0.0280564	1	IL15	1.09513	1.03174	1.1624	0.0028144	0.0286654	1	0.783015262194348
RNASE1	1.11263	1.04553	1.18404	0.000771273	0.00720843	0.562258	RNASE1	1.13768	1.06909	1.21067	4.78495e-05	0.000830531	0.0348823	RNASE1	1.09106	1.01548	1.17227	0.0173454	0.0586629	1	RNASE1	1.08653	1.01141	1.16723	0.0231846	0.0832591	1	0.0372805500717608
PROK1	1.11252	1.0211	1.21212	0.0147999	0.0496696	1	PROK1	1.13798	1.0443	1.24006	0.00318855	0.0190529	1	PROK1	1.08659	0.996098	1.18529	0.0612307	0.146351	1	PROK1	1.11698	1.02394	1.21847	0.0126636	0.0589173	1	0.0533821892106508
HGF	1.11217	1.04239	1.18662	0.00130118	0.0104072	0.948559	HGF	1.14982	1.07704	1.22753	2.86167e-05	0.000579488	0.0208616	HGF	1.07425	1.00088	1.15301	0.04723	0.120809	1	HGF	1.09455	1.01951	1.17511	0.0126624	0.0589173	1	0.0719576076145171
TNFSF13	1.1116	1.04302	1.1847	0.00112958	0.0095752	0.823467	TNFSF13	1.12503	1.05538	1.19927	0.000302301	0.00361275	0.220378	TNFSF13	1.07231	1.00523	1.14386	0.0341525	0.0950275	1	TNFSF13	1.08177	1.01405	1.15401	0.017167	0.0702849	1	0.884683747735167
OSCAR	1.10757	1.04376	1.17528	0.000738751	0.00708618	0.53855	OSCAR	1.11054	1.0465	1.1785	0.000540186	0.00557692	0.393796	OSCAR	1.06931	1.00639	1.13617	0.0303306	0.0873954	1	OSCAR	1.0695	1.0065	1.13644	0.030077	0.0992134	1	0.430703862704471
SCGB3A2	1.10712	1.04083	1.17763	0.0012362	0.0102408	0.901187	SCGB3A2	1.1	1.03421	1.16997	0.0024539	0.0170371	1	SCGB3A2	1.08805	1.01979	1.16089	0.0106869	0.0430428	1	SCGB3A2	1.084	1.01614	1.15639	0.0144692	0.0620472	1	0.577513981423108
CD300A	1.10638	1.04232	1.17438	0.000893509	0.0081421	0.651368	CD300A	1.10561	1.04122	1.17397	0.0010402	0.00924763	0.758305	CD300A	1.09658	1.02951	1.16803	0.00419599	0.0264523	1	CD300A	1.08434	1.01763	1.15542	0.0124338	0.0588587	1	0.255037953701244
CD83	1.10631	1.03941	1.17752	0.00150071	0.0112785	1	CD83	1.11662	1.04886	1.18877	0.000553895	0.00560819	0.40379	CD83	1.06278	0.994866	1.13534	0.0707287	0.163687	1	CD83	1.06182	0.993835	1.13445	0.0756034	0.181897	1	0.691573216236725
MERTK	1.10338	1.03587	1.17528	0.00225759	0.0150989	1	MERTK	1.0972	1.02965	1.16917	0.00422038	0.023308	1	MERTK	1.09161	1.02452	1.1631	0.00675793	0.0337142	1	MERTK	1.08024	1.01348	1.1514	0.0177225	0.0713796	1	0.037932933320444
CXCL9	1.10079	1.0258	1.18127	0.00764246	0.0341801	1	CXCL9	1.12496	1.04835	1.20716	0.00106735	0.00926306	0.778097	CXCL9	1.09198	1.01644	1.17314	0.0161353	0.0555406	1	CXCL9	1.10176	1.02532	1.18389	0.00825154	0.0477247	1	0.951085182026954
SCGB3A1	1.09911	1.03375	1.1686	0.00251955	0.0162544	1	SCGB3A1	1.10481	1.03922	1.17454	0.00141368	0.0114508	1	SCGB3A1	1.0861	1.01991	1.15659	0.0100448	0.0413709	1	SCGB3A1	1.08851	1.02206	1.15929	0.00831897	0.0477247	1	0.22950772420367
IL36G	1.09877	1.03584	1.16552	0.00174765	0.0126142	1	IL36G	1.0939	1.03143	1.16016	0.0027764	0.0175999	1	IL36G	1.09812	1.0344	1.16577	0.00214925	0.0172176	1	IL36G	1.08382	1.02063	1.15091	0.00863234	0.0477247	1	0.259368113538678
INHBB	1.09846	1.03212	1.16908	0.00313215	0.0188705	1	INHBB	1.11899	1.05099	1.19138	0.000440146	0.00478905	0.320866	INHBB	1.06985	1.00104	1.14338	0.0465092	0.119384	1	INHBB	1.07868	1.00889	1.15329	0.026466	0.0905275	1	0.122452892760546
TNFRSF4	1.0981	1.03223	1.16817	0.00302664	0.0186985	1	TNFRSF4	1.12313	1.05512	1.19552	0.000268774	0.00337822	0.195937	TNFRSF4	1.06653	0.998491	1.13921	0.055484	0.137111	1	TNFRSF4	1.07522	1.00603	1.14916	0.0325882	0.105119	1	0.00658540960818833
FGF5	1.09681	1.0284	1.16976	0.00491801	0.0248974	1	FGF5	1.09328	1.02528	1.16578	0.00648652	0.0301189	1	FGF5	1.07211	1.00388	1.14498	0.0379514	0.10285	1	FGF5	1.06864	1.00086	1.14102	0.0470782	0.130494	1	0.756242519278242
ADIPOQ	1.09545	1.02398	1.1719	0.00808552	0.035371	1	ADIPOQ	1.06422	0.994757	1.13853	0.0707109	0.15861	1	ADIPOQ	1.14941	1.07231	1.23205	8.47329e-05	0.00268566	0.0617703	ADIPOQ	1.12761	1.05192	1.20874	0.000704213	0.0113888	0.513371	0.663603933632325
FABP1	1.09509	1.02766	1.16695	0.0050881	0.0254056	1	FABP1	1.13227	1.06226	1.20689	0.000136236	0.00190993	0.0993163	FABP1	1.03605	0.968141	1.10873	0.30586	0.472963	1	FABP1	1.05093	0.981789	1.12494	0.152536	0.304654	1	0.0339659291507926
CA8	1.09342	1.03024	1.16048	0.00327055	0.0192277	1	CA8	1.09039	1.02715	1.15752	0.00452931	0.0246408	1	CA8	1.0902	1.02715	1.15711	0.00449049	0.0268325	1	CA8	1.0888	1.02554	1.15596	0.00533695	0.0350298	1	0.988975477442055
LIFR	1.0929	1.02898	1.16079	0.00386494	0.0215079	1	LIFR	1.0964	1.03227	1.16452	0.00276581	0.0175999	1	LIFR	1.05371	0.991232	1.12012	0.0934352	0.202721	1	LIFR	1.05967	0.996988	1.1263	0.0624629	0.160253	1	0.339684723460306
LTBR	1.09194	1.02712	1.16086	0.00484668	0.0248819	1	LTBR	1.11268	1.04638	1.1832	0.000659235	0.00658332	0.480582	LTBR	1.09371	1.02465	1.16743	0.0071121	0.03411	1	LTBR	1.10325	1.03341	1.1778	0.00322828	0.0295328	1	0.00170408601370277
PADI2	1.09066	1.02704	1.15822	0.0046545	0.0240648	1	PADI2	1.08329	1.02068	1.14973	0.00843652	0.0360226	1	PADI2	1.08327	1.01952	1.151	0.00974756	0.0408389	1	PADI2	1.07077	1.00827	1.13714	0.0258451	0.0897193	1	0.095265569115249
PTH1R	1.08923	1.02547	1.15695	0.00548058	0.0269956	1	PTH1R	1.09696	1.03289	1.16501	0.0025804	0.0174199	1	PTH1R	1.06929	1.0053	1.13735	0.0333362	0.0934695	1	PTH1R	1.07464	1.01038	1.14299	0.0221229	0.0802369	1	0.683338982123018
IL32	1.08845	1.02247	1.1587	0.00790016	0.0349043	1	IL32	1.02203	0.959471	1.08867	0.498902	0.638069	1	IL32	1.10934	1.0425	1.18047	0.00106558	0.0121377	0.77681	IL32	1.04841	0.984305	1.11668	0.141966	0.289897	1	0.519785729796192
LAIR1	1.08786	1.02083	1.15929	0.0094477	0.0384595	1	LAIR1	1.11731	1.04813	1.19105	0.000670692	0.00660722	0.488934	LAIR1	1.05894	0.986869	1.13627	0.111288	0.230481	1	LAIR1	1.07154	0.998376	1.15006	0.0555016	0.149768	1	0.427034617495301
BMPER	1.08593	1.02313	1.15259	0.00668596	0.0304629	1	BMPER	1.10176	1.0383	1.1691	0.00136612	0.0111899	0.995903	BMPER	1.05014	0.986949	1.11737	0.12233	0.246351	1	BMPER	1.05008	0.987207	1.11695	0.120847	0.258019	1	0.700438421132945
CLEC12A	1.08544	1.02344	1.1512	0.00629077	0.0292853	1	CLEC12A	1.08634	1.02447	1.15196	0.00564342	0.0277976	1	CLEC12A	1.071	1.00934	1.13642	0.023363	0.074374	1	CLEC12A	1.06918	1.00781	1.1343	0.0265746	0.0905275	1	0.736187282379462
B2M	1.0841	1.01664	1.15603	0.0137572	0.0475307	1	B2M	1.10638	1.03761	1.1797	0.00201621	0.0146982	1	B2M	1.05142	0.980065	1.12796	0.162005	0.299264	1	B2M	1.05166	0.980342	1.12816	0.15978	0.314997	1	0.0236025880448584
MILR1	1.08356	1.0203	1.15074	0.00892558	0.0378299	1	MILR1	1.07952	1.01659	1.14635	0.0125301	0.0468434	1	MILR1	1.06279	1.0004	1.12906	0.0484975	0.122477	1	MILR1	1.05699	0.995125	1.1227	0.0716774	0.175345	1	0.540613180257185
ESM1	1.08341	1.01857	1.15238	0.0109457	0.0415596	1	ESM1	1.06282	0.998857	1.13088	0.0543747	0.132131	1	ESM1	1.10854	1.041	1.18046	0.00131444	0.0135036	0.958227	ESM1	1.09911	1.03184	1.17077	0.00336244	0.0295328	1	0.104293785130175
ADAMTS4	1.08307	1.01729	1.15311	0.0125588	0.0458761	1	ADAMTS4	1.08039	1.0146	1.15046	0.0158662	0.0556079	1	ADAMTS4	1.0701	1.00424	1.14029	0.0365809	0.0995055	1	ADAMTS4	1.05833	0.993137	1.12781	0.0805186	0.191199	1	0.174577185092047
LY6D	1.08298	1.01947	1.15043	0.00972338	0.0387341	1	LY6D	1.09389	1.02982	1.16195	0.003567	0.0208028	1	LY6D	1.08737	1.01794	1.16155	0.0128426	0.0475243	1	LY6D	1.08246	1.01334	1.15629	0.0185872	0.0732437	1	0.53093048449587
FSTL3	1.08268	1.0146	1.15533	0.0165102	0.0526568	1	FSTL3	1.11912	1.04865	1.19434	0.000695682	0.00676203	0.507152	FSTL3	1.07902	1.00079	1.16336	0.0476488	0.121031	1	FSTL3	1.09309	1.01422	1.17809	0.0198335	0.0749202	1	0.207362076155888
FCAR	1.08205	1.01964	1.14829	0.00927958	0.0383338	1	FCAR	1.08263	1.0197	1.14945	0.00936156	0.0381261	1	FCAR	1.05738	0.995745	1.12282	0.068636	0.160371	1	FCAR	1.05178	0.989879	1.11756	0.102834	0.230666	1	0.744728320008257
GALNT3	1.08197	1.01984	1.14788	0.00902938	0.0378591	1	GALNT3	1.0794	1.01746	1.14511	0.0112804	0.0442629	1	GALNT3	1.05435	0.993628	1.11879	0.0803346	0.178006	1	GALNT3	1.05181	0.991182	1.11614	0.0954071	0.218257	1	0.256409687612751
CEBPA	1.08151	1.01895	1.14792	0.00995457	0.0394396	1	CEBPA	1.08811	1.02583	1.15417	0.00498797	0.0257889	1	CEBPA	1.07769	1.01474	1.14454	0.0148293	0.0527345	1	CEBPA	1.08297	1.02026	1.14953	0.00882088	0.0479321	1	0.800025702921667
RNASE4	1.08014	1.01472	1.14977	0.0155902	0.0509653	1	RNASE4	1.10564	1.03812	1.17755	0.00178657	0.0135668	1	RNASE4	1.04367	0.973103	1.11935	0.231452	0.385225	1	RNASE4	1.04484	0.973685	1.1212	0.222866	0.390753	1	0.0195550038451872
CKAP4	1.07945	1.01441	1.14865	0.0158966	0.0514472	1	CKAP4	1.10081	1.0337	1.17228	0.00276633	0.0175999	1	CKAP4	1.05741	0.988635	1.13097	0.10377	0.219328	1	CKAP4	1.06594	0.996086	1.1407	0.0648086	0.163745	1	0.0773975058749152
SIGLEC10	1.07926	1.0165	1.14589	0.012586	0.0458761	1	SIGLEC10	1.09653	1.03275	1.16425	0.00257752	0.0174199	1	SIGLEC10	1.04861	0.985875	1.11534	0.131551	0.259894	1	SIGLEC10	1.05554	0.992205	1.12291	0.0868811	0.202352	1	0.79878463499235
SMPD3	1.07907	1.01614	1.1459	0.0130568	0.0467435	1	SMPD3	1.06691	1.0048	1.13286	0.0343093	0.0958294	1	SMPD3	1.08788	1.02429	1.15542	0.00612791	0.0327963	1	SMPD3	1.07947	1.01628	1.14658	0.0129662	0.0589173	1	0.819475563878087
NPPC	1.07753	1.00702	1.15298	0.0305805	0.0807724	1	NPPC	1.10247	1.03018	1.17984	0.00481493	0.0252981	1	NPPC	1.08932	1.01316	1.17121	0.0206947	0.0676522	1	NPPC	1.09459	1.0183	1.17659	0.0142055	0.0619223	1	0.0887917102530436
SEMA6C	1.07705	1.01498	1.14292	0.0142521	0.0490083	1	SEMA6C	1.0911	1.02798	1.1581	0.00413407	0.0231826	1	SEMA6C	1.07732	1.0147	1.1438	0.014786	0.0527345	1	SEMA6C	1.09366	1.02982	1.16145	0.00352675	0.0301343	1	0.11404994147679
CD4	1.07663	1.01261	1.1447	0.0182468	0.0558903	1	CD4	1.07699	1.01309	1.14493	0.0174753	0.0595303	1	CD4	1.04966	0.9841	1.11959	0.140775	0.273071	1	CD4	1.03701	0.972367	1.10595	0.268458	0.44784	1	0.717825799775164
CLSTN2	1.07624	1.01192	1.14464	0.0194482	0.0578683	1	CLSTN2	1.10218	1.03536	1.17332	0.00229612	0.0162512	1	CLSTN2	1.0592	0.996163	1.12623	0.0661858	0.155143	1	CLSTN2	1.08562	1.02011	1.15534	0.00968455	0.0507916	1	0.541111497313764
CSF3R	1.07571	1.01335	1.14191	0.0166168	0.052668	1	CSF3R	1.08226	1.01984	1.14849	0.00910059	0.0374821	1	CSF3R	1.0647	1.0023	1.13099	0.0418939	0.110751	1	CSF3R	1.06215	1.0001	1.12804	0.0496265	0.135497	1	0.417861978915206
TNFRSF11A	1.0757	1.01189	1.14352	0.0193444	0.0577955	1	TNFRSF11A	1.10774	1.04165	1.17802	0.00111367	0.00944028	0.811864	TNFRSF11A	1.02818	0.960649	1.10046	0.42269	0.58918	1	TNFRSF11A	1.04114	0.972882	1.11419	0.243883	0.416372	1	0.237328600493285
PRSS8	1.07552	1.00643	1.14935	0.0316153	0.0826076	1	PRSS8	1.11343	1.04193	1.18983	0.00150942	0.0119605	1	PRSS8	1.00807	0.938312	1.08302	0.826038	0.894772	1	PRSS8	1.02248	0.951926	1.09827	0.542222	0.717317	1	0.389504644077049
PGF	1.0747	1.00245	1.15214	0.0424589	0.103868	1	PGF	1.10002	1.02557	1.17988	0.00767723	0.0341262	1	PGF	1.05328	0.977143	1.13534	0.175121	0.315218	1	PGF	1.06025	0.983477	1.14301	0.127134	0.266323	1	0.106448294939034
SIGLEC1	1.07413	1.00926	1.14317	0.0244526	0.0677792	1	SIGLEC1	1.09408	1.02775	1.16469	0.00483306	0.0252981	1	SIGLEC1	1.0326	0.968042	1.10146	0.330104	0.500304	1	SIGLEC1	1.04284	0.977212	1.11288	0.205903	0.369712	1	0.680127077628218
IL15RA	1.074	1.0113	1.14059	0.0200129	0.0590052	1	IL15RA	1.07763	1.01406	1.14518	0.0159501	0.0556346	1	IL15RA	1.06106	0.997434	1.12874	0.060308	0.145578	1	IL15RA	1.05336	0.989363	1.1215	0.10404	0.231942	1	0.338023857272676
VEGFB	1.07389	1.01107	1.14061	0.0204573	0.0591799	1	VEGFB	1.09287	1.0282	1.16161	0.00432278	0.0236941	1	VEGFB	1.07498	1.00835	1.14602	0.0267898	0.0817145	1	VEGFB	1.08387	1.01626	1.15598	0.0142524	0.0619223	1	0.120616399948482
IL20RA	1.0736	1.01174	1.13924	0.0190015	0.0574615	1	IL20RA	1.05887	0.997818	1.12365	0.0590447	0.140787	1	IL20RA	1.06884	1.00676	1.13476	0.029221	0.0858956	1	IL20RA	1.05387	0.992627	1.1189	0.0858459	0.200582	1	0.942831224198304
CDSN	1.07321	1.01136	1.13883	0.0196442	0.0582139	1	CDSN	1.0844	1.02174	1.1509	0.00762976	0.0341233	1	CDSN	1.0889	1.02377	1.15817	0.00679834	0.0337142	1	CDSN	1.08608	1.02122	1.15507	0.00858605	0.0477247	1	0.693582849907089
NCR1	1.07302	1.01103	1.13881	0.020276	0.0590052	1	NCR1	1.0898	1.02649	1.15701	0.00485835	0.0252981	1	NCR1	1.06739	1.00275	1.13619	0.0407377	0.109183	1	NCR1	1.07772	1.01207	1.14763	0.0195879	0.0749202	1	0.529610365067825
AGRP	1.0726	1.00744	1.14198	0.0284005	0.0763985	1	AGRP	1.03937	0.976221	1.1066	0.227271	0.367362	1	AGRP	1.06098	0.996235	1.12993	0.0653961	0.154229	1	AGRP	1.02254	0.959831	1.08934	0.49002	0.679134	1	0.913026497299585
CLEC7A	1.07257	1.01174	1.13706	0.0186828	0.0569866	1	CLEC7A	1.08773	1.02566	1.15357	0.00503281	0.0258375	1	CLEC7A	1.04337	0.981802	1.10879	0.171275	0.311371	1	CLEC7A	1.05091	0.988799	1.11693	0.110138	0.24191	1	0.264006470774231
DDX39A	1.07235	1.0115	1.13686	0.0190927	0.0574615	1	DDX39A	1.06527	1.00454	1.12967	0.03476	0.0967176	1	DDX39A	1.07606	1.01493	1.14087	0.0140203	0.0508499	1	DDX39A	1.07155	1.0104	1.1364	0.0211529	0.0782764	1	0.895218623574902
PPL	1.07228	1.00906	1.13947	0.0243927	0.0677792	1	PPL	1.07306	1.01016	1.13988	0.0221472	0.0707952	1	PPL	1.06351	0.998564	1.13269	0.0554595	0.137111	1	PPL	1.05211	0.9882	1.12015	0.112125	0.243996	1	0.45843665002214
NME1	1.07228	1.01094	1.13734	0.0202346	0.0590052	1	NME1	1.07113	1.01003	1.13592	0.0218523	0.0701778	1	NME1	1.07437	1.01266	1.13984	0.0174621	0.0586629	1	NME1	1.07322	1.01172	1.13846	0.0189278	0.0737881	1	0.172429297304762
SCGN	1.07206	1.00987	1.13808	0.0224793	0.0645173	1	SCGN	1.06997	1.00746	1.13636	0.0276674	0.082308	1	SCGN	1.03727	0.97665	1.10164	0.233688	0.387179	1	SCGN	1.03135	0.970741	1.09575	0.317809	0.509193	1	0.741742727815086
CHRDL1	1.07035	0.999821	1.14586	0.0506031	0.118704	1	CHRDL1	1.09672	1.02399	1.17462	0.00836025	0.0360226	1	CHRDL1	1.06777	0.993119	1.14803	0.0761872	0.171421	1	CHRDL1	1.07838	1.00255	1.15993	0.0425065	0.121044	1	0.528350370449676
DAND5	1.06972	1.00917	1.13389	0.0233862	0.0663369	1	DAND5	1.08049	1.01952	1.14511	0.00899441	0.0372553	1	DAND5	1.06568	1.00529	1.1297	0.0325696	0.0923862	1	DAND5	1.07636	1.01557	1.14079	0.0131107	0.0589984	1	0.536899712916487
KRT19	1.06966	1.00436	1.13921	0.0361533	0.0928019	1	KRT19	1.08385	1.01754	1.15447	0.0124209	0.0468434	1	KRT19	1.01843	0.954849	1.08624	0.578752	0.712686	1	KRT19	1.02427	0.960261	1.09254	0.466438	0.655171	1	0.0494173136856469
CXCL17	1.06937	0.990681	1.15431	0.085455	0.179014	1	CXCL17	1.08775	1.00786	1.17397	0.030682	0.0883438	1	CXCL17	1.00423	0.923513	1.09199	0.921435	0.955513	1	CXCL17	1.01414	0.932732	1.10266	0.742229	0.857503	1	0.80246536555097
PAPPA	1.06878	1.00415	1.13756	0.0366005	0.0932928	1	PAPPA	1.06778	1.00386	1.13577	0.0373053	0.100724	1	PAPPA	1.07964	1.01423	1.14928	0.0162652	0.0556681	1	PAPPA	1.07978	1.01493	1.14877	0.0151383	0.063791	1	0.0888702330934029
SIRPB1	1.06828	1.0063	1.13409	0.0303177	0.0803696	1	SIRPB1	1.07724	1.01489	1.14342	0.0144542	0.0527458	1	SIRPB1	1.03866	0.976535	1.10474	0.228045	0.382172	1	SIRPB1	1.04227	0.980062	1.10842	0.187324	0.355542	1	0.0544078790523713
NPHS2	1.06802	1.00744	1.13224	0.0271922	0.0739668	1	NPHS2	1.05739	0.997491	1.12088	0.0607224	0.143332	1	NPHS2	1.06709	1.00701	1.13075	0.0280637	0.0838461	1	NPHS2	1.05415	0.994878	1.11696	0.0740908	0.180041	1	0.187521973765835
TLR4	1.06695	1.0062	1.13136	0.030265	0.0803696	1	TLR4	1.07551	1.01398	1.14078	0.0154435	0.0551878	1	TLR4	1.06732	1.00633	1.13201	0.0300051	0.0868006	1	TLR4	1.07908	1.01733	1.14456	0.0113524	0.0564416	1	0.516941329188572
CXCL14	1.06658	0.993827	1.14467	0.0737461	0.159263	1	CXCL14	1.06337	0.990748	1.14131	0.0886781	0.182102	1	CXCL14	1.05811	0.983253	1.13866	0.131349	0.259894	1	CXCL14	1.04315	0.969157	1.12279	0.260435	0.438468	1	0.685011087348101
CCL25	1.06628	1.0011	1.13571	0.046141	0.110285	1	CCL25	1.06428	0.999182	1.13363	0.0530458	0.130203	1	CCL25	1.03306	0.969296	1.10103	0.317001	0.484473	1	CCL25	1.02649	0.963001	1.09416	0.422217	0.614364	1	0.500378265267483
TGOLN2	1.0656	1.00428	1.13067	0.0356303	0.0921081	1	TGOLN2	1.06751	1.00643	1.13228	0.0297525	0.087812	1	TGOLN2	1.05754	0.993327	1.12591	0.0800328	0.177878	1	TGOLN2	1.05191	0.988545	1.11933	0.110378	0.24191	1	0.00811061182446026
IL12RB1	1.06403	1.0023	1.12956	0.0418057	0.10331	1	IL12RB1	1.07233	1.00971	1.13884	0.0229239	0.0714168	1	IL12RB1	1.04373	0.981985	1.10937	0.168917	0.309398	1	IL12RB1	1.04678	0.984824	1.11263	0.141913	0.289897	1	0.925410796024453
MMP10	1.06354	1.00113	1.12984	0.04587	0.109997	1	MMP10	1.06603	1.00363	1.1323	0.0377343	0.101449	1	MMP10	1.02622	0.964955	1.09138	0.409862	0.582849	1	MMP10	1.02671	0.965667	1.0916	0.399352	0.592928	1	0.844159774076637
FCN1	1.06351	1.00139	1.12949	0.0449543	0.108515	1	FCN1	1.08093	1.01751	1.1483	0.0116523	0.044819	1	FCN1	1.04111	0.978557	1.10766	0.202549	0.348612	1	FCN1	1.05096	0.987323	1.11871	0.118839	0.254805	1	0.0713319290615845
GLI2	1.06316	1.00246	1.12754	0.0411656	0.102506	1	GLI2	1.06413	1.00327	1.12868	0.038579	0.102643	1	GLI2	1.06721	1.00611	1.13201	0.0305694	0.0877367	1	GLI2	1.06997	1.00857	1.13511	0.0248926	0.0868265	1	0.153295692258322
IL12B	1.06222	0.999932	1.12838	0.0502589	0.118704	1	IL12B	1.08161	1.01754	1.14972	0.0118035	0.045051	1	IL12B	1.05503	0.989919	1.12442	0.0993112	0.213563	1	IL12B	1.05876	0.992772	1.12913	0.0820289	0.193838	1	0.357997831452637
PRELP	1.06156	0.999736	1.12721	0.0510166	0.119202	1	PRELP	1.06673	1.00448	1.13284	0.0352399	0.0976384	1	PRELP	1.06339	0.998216	1.13281	0.0568289	0.138556	1	PRELP	1.06202	0.996674	1.13165	0.0632896	0.161322	1	0.119136058740732
PDIA3	1.05994	0.998553	1.12511	0.0558252	0.129195	1	PDIA3	1.06238	1.00091	1.12763	0.0466206	0.118834	1	PDIA3	1.04613	0.98475	1.11134	0.143785	0.2773	1	PDIA3	1.04195	0.980887	1.10682	0.182305	0.34882	1	0.754817793863088
FGF6	1.05943	0.999271	1.1232	0.0529271	0.122879	1	FGF6	1.04596	0.986458	1.10906	0.132654	0.247326	1	FGF6	1.06051	1.00011	1.12456	0.049591	0.123934	1	FGF6	1.04553	0.986072	1.10858	0.136099	0.281865	1	0.918902194640503
HSD11B1	1.05924	0.996795	1.12559	0.0633939	0.143522	1	HSD11B1	1.02557	0.96411	1.09095	0.423264	0.57235	1	HSD11B1	1.10866	1.04084	1.1809	0.0013611	0.0135188	0.992243	HSD11B1	1.08298	1.01553	1.15491	0.015115	0.063791	1	0.452808862426075
ACRV1	1.05899	0.964999	1.16213	0.226799	0.364015	1	ACRV1	1.06455	0.969578	1.16882	0.189533	0.317631	1	ACRV1	1.05215	0.958517	1.15494	0.285046	0.451093	1	ACRV1	1.05135	0.957142	1.15482	0.295833	0.483548	1	0.0531567515912345
THSD1	1.05853	0.997716	1.12305	0.0595369	0.135632	1	THSD1	1.05587	0.995287	1.12015	0.0713426	0.159536	1	THSD1	1.06898	1.00746	1.13425	0.0273924	0.0828593	1	THSD1	1.06887	1.0073	1.13419	0.0277808	0.0937603	1	0.425825365971034
CD160	1.05822	0.997897	1.12218	0.0588043	0.134383	1	CD160	1.07492	1.01303	1.14058	0.0169436	0.0585397	1	CD160	1.04933	0.986581	1.11607	0.125879	0.251893	1	CD160	1.05572	0.991782	1.12378	0.0889259	0.2058	1	0.0575035111903452
COLEC12	1.05763	0.9914	1.12828	0.0894714	0.184772	1	COLEC12	1.08976	1.02176	1.16228	0.00893165	0.0372553	1	COLEC12	1.03528	0.960269	1.11614	0.366276	0.54493	1	COLEC12	1.0467	0.971619	1.12758	0.229428	0.397676	1	0.229514805448902
EPO	1.05739	0.994829	1.12388	0.0729186	0.158207	1	EPO	1.05937	0.996939	1.12571	0.0627365	0.145653	1	EPO	1.02787	0.966192	1.09348	0.383995	0.562114	1	EPO	1.0278	0.966183	1.09335	0.384665	0.578188	1	0.784161885011572
IFNGR1	1.0573	0.995821	1.12257	0.0683104	0.150448	1	IFNGR1	1.06124	0.999355	1.12695	0.0525101	0.129762	1	IFNGR1	1.06419	0.998815	1.13385	0.0544395	0.135448	1	IFNGR1	1.06364	0.998244	1.13331	0.0566909	0.151383	1	0.352168513949438
SUMF1	1.05714	0.995088	1.12305	0.0717967	0.156265	1	SUMF1	1.06394	1.00181	1.12992	0.0435116	0.112482	1	SUMF1	1.05186	0.989693	1.11792	0.10382	0.219328	1	SUMF1	1.05647	0.994375	1.12245	0.0754934	0.181897	1	0.738624734285109
KLRF1	1.05704	0.994665	1.12332	0.0738422	0.159263	1	KLRF1	1.07459	1.01114	1.14201	0.0205164	0.0670694	1	KLRF1	1.04584	0.982138	1.11368	0.162153	0.299264	1	KLRF1	1.05241	0.988416	1.12054	0.110502	0.24191	1	0.575402413286918
IL17A	1.057	0.996764	1.12087	0.0640715	0.14394	1	IL17A	1.04334	0.983987	1.10628	0.155666	0.274404	1	IL17A	1.0344	0.975404	1.09697	0.258968	0.416749	1	IL17A	1.01854	0.960546	1.08004	0.539049	0.717092	1	0.134091476324687
SOD3	1.0561	0.988039	1.12884	0.108294	0.216885	1	SOD3	1.04425	0.976714	1.11646	0.204338	0.336034	1	SOD3	1.08089	1.01039	1.15631	0.0237919	0.0752967	1	SOD3	1.07074	1.00071	1.14567	0.0476543	0.130601	1	0.583528788170791
TNF	1.05581	0.991875	1.12387	0.0883813	0.183561	1	TNF	1.08522	1.01909	1.15564	0.0107856	0.0429657	1	TNF	1.02086	0.956793	1.08922	0.532432	0.678571	1	TNF	1.03497	0.969605	1.10474	0.301783	0.488888	1	0.316395387514392
PGA4	1.05524	0.99684	1.11705	0.0641706	0.14394	1	PGA4	1.05221	0.993878	1.11397	0.0803034	0.17377	1	PGA4	1.02749	0.970384	1.08797	0.352583	0.526706	1	PGA4	1.01982	0.963253	1.07971	0.500249	0.684205	1	0.279187226795885
UNC5D	1.05513	0.993906	1.12013	0.0784823	0.166804	1	UNC5D	1.05431	0.992869	1.11954	0.0842857	0.17645	1	UNC5D	1.05735	0.994526	1.12415	0.0743665	0.168888	1	UNC5D	1.05613	0.99306	1.1232	0.0821619	0.193838	1	0.61270380329372
MKI67	1.05468	0.99451	1.11849	0.0756883	0.162427	1	MKI67	1.06168	1.00073	1.12634	0.0472213	0.119714	1	MKI67	1.0556	0.995112	1.11977	0.0723006	0.165746	1	MKI67	1.05968	0.998389	1.12474	0.0565289	0.151383	1	0.695573658750865
CD79B	1.05361	0.992235	1.11878	0.0881196	0.18354	1	CD79B	1.05447	0.992418	1.1204	0.0865274	0.180224	1	CD79B	1.02759	0.963731	1.09569	0.405719	0.57994	1	CD79B	1.01836	0.954567	1.08642	0.58148	0.743682	1	0.249469070385812
SERPINA3	1.05352	0.992377	1.11842	0.0874338	0.182634	1	SERPINA3	1.04632	0.985481	1.11091	0.138486	0.255585	1	SERPINA3	1.03172	0.971753	1.09539	0.306732	0.472963	1	SERPINA3	1.02636	0.966702	1.08969	0.394475	0.588083	1	0.285774567744435
CCNE1	1.05305	0.99207	1.11777	0.089442	0.184772	1	CCNE1	1.04112	0.980781	1.10516	0.185878	0.312945	1	CCNE1	1.0493	0.988226	1.11415	0.115749	0.237694	1	CCNE1	1.04059	0.979898	1.10504	0.194401	0.36245	1	0.892955811211613
BTN2A1	1.0521	0.990135	1.11794	0.101041	0.205176	1	BTN2A1	1.0672	1.00418	1.13417	0.0362257	0.0981731	1	BTN2A1	1.02685	0.961621	1.09651	0.428743	0.593081	1	BTN2A1	1.02801	0.962765	1.09767	0.408978	0.601098	1	0.275873552749983
SERPINA1	1.05117	0.990725	1.1153	0.0986213	0.201796	1	SERPINA1	1.05124	0.990336	1.11588	0.100792	0.200757	1	SERPINA1	1.02116	0.962136	1.08381	0.490605	0.640817	1	SERPINA1	1.02375	0.964028	1.08718	0.44402	0.632287	1	0.610949730668302
CD48	1.05099	0.990483	1.11519	0.100204	0.204046	1	CD48	1.04534	0.984994	1.10939	0.143846	0.260208	1	CD48	1.02768	0.96776	1.09131	0.373026	0.549365	1	CD48	1.01734	0.957675	1.08072	0.577188	0.743362	1	0.522760661792074
CRELD1	1.05081	0.987655	1.11801	0.117068	0.2288	1	CRELD1	1.07121	1.00661	1.13997	0.0301974	0.0883438	1	CRELD1	1.01202	0.948173	1.08017	0.71927	0.820575	1	CRELD1	1.01556	0.951324	1.08413	0.643247	0.78285	1	0.529487545088823
PRSS22	1.05075	0.989797	1.11546	0.104457	0.209778	1	PRSS22	1.06801	1.00625	1.13357	0.0303989	0.0883438	1	PRSS22	1.02711	0.966484	1.09153	0.388885	0.564735	1	PRSS22	1.03787	0.976727	1.10284	0.230205	0.397676	1	0.223203216113171
POLR2A	1.05036	0.990051	1.11435	0.103408	0.208243	1	POLR2A	1.05408	0.993383	1.11849	0.0817599	0.17377	1	POLR2A	1.04616	0.985943	1.11006	0.135715	0.265957	1	POLR2A	1.04774	0.987299	1.11187	0.123975	0.262726	1	0.473292316425303
ITM2A	1.05036	0.990834	1.11346	0.0988221	0.201796	1	ITM2A	1.05234	0.992514	1.11577	0.0875714	0.181108	1	ITM2A	1.04293	0.983435	1.10602	0.160741	0.298168	1	ITM2A	1.04927	0.989205	1.11298	0.109804	0.24191	1	0.327015722645906
SHBG	1.04972	0.980879	1.12339	0.160887	0.288173	1	SHBG	1.02653	0.958799	1.09905	0.452108	0.60034	1	SHBG	1.07286	0.998223	1.15308	0.0559248	0.13727	1	SHBG	1.06978	0.994668	1.15057	0.0693643	0.170833	1	0.118310576716318
EDNRB	1.04946	0.988836	1.11381	0.111795	0.222066	1	EDNRB	1.05394	0.992986	1.11864	0.0839177	0.17645	1	EDNRB	1.04254	0.982046	1.10676	0.171957	0.311832	1	EDNRB	1.04382	0.983162	1.10822	0.160307	0.314997	1	0.406415522318257
NHLRC3	1.04939	0.986444	1.11636	0.126631	0.242932	1	NHLRC3	1.06541	1.00143	1.13348	0.0449298	0.115738	1	NHLRC3	1.00985	0.946476	1.07748	0.766823	0.853456	1	NHLRC3	1.01152	0.947988	1.07931	0.729247	0.849235	1	0.987903383646137
IL17D	1.04936	0.98029	1.1233	0.165462	0.293545	1	IL17D	1.04706	0.978118	1.12086	0.185742	0.312945	1	IL17D	1.05051	0.980901	1.12505	0.158938	0.296332	1	IL17D	1.04589	0.976327	1.1204	0.201357	0.366057	1	0.0105703078555551
LILRB4	1.04861	0.98492	1.11642	0.137628	0.25792	1	LILRB4	1.06014	0.995627	1.12884	0.0682797	0.153629	1	LILRB4	1.02864	0.962548	1.09928	0.40458	0.579447	1	LILRB4	1.02342	0.95751	1.09386	0.495536	0.682671	1	0.137893018936522
SIT1	1.04842	0.987827	1.11273	0.119533	0.232372	1	SIT1	1.05191	0.991149	1.1164	0.0954934	0.191776	1	SIT1	0.999072	0.939186	1.06278	0.976526	0.98327	1	SIT1	0.996963	0.937224	1.06051	0.923151	0.9649	1	0.654058987508867
CD70	1.0481	0.985219	1.11499	0.136689	0.257484	1	CD70	1.05161	0.988526	1.11872	0.11086	0.216088	1	CD70	1.04619	0.982812	1.11365	0.156722	0.293703	1	CD70	1.0419	0.978643	1.10924	0.199008	0.364514	1	0.165943586030496
SLAMF1	1.04788	0.987625	1.11181	0.121662	0.235256	1	SLAMF1	1.05754	0.996407	1.12242	0.0655527	0.1505	1	SLAMF1	1.02404	0.965028	1.08667	0.432742	0.595224	1	SLAMF1	1.02951	0.969733	1.09297	0.34063	0.533195	1	0.0332974916231595
TERF1	1.04742	0.987266	1.11123	0.124726	0.239909	1	TERF1	1.05022	0.990129	1.11396	0.103105	0.204805	1	TERF1	1.04372	0.983588	1.10752	0.157557	0.294511	1	TERF1	1.04447	0.984503	1.10808	0.149234	0.299702	1	0.534068484937947
TYRP1	1.04581	0.987285	1.10781	0.1274	0.2437	1	TYRP1	1.04921	0.990748	1.11113	0.100542	0.200757	1	TYRP1	1.04148	0.982676	1.1038	0.170496	0.310729	1	TYRP1	1.03941	0.980775	1.10155	0.191983	0.36071	1	0.620780902380563
TF	1.04505	0.98391	1.10998	0.151983	0.275612	1	TF	1.04914	0.987594	1.11451	0.119895	0.227022	1	TF	1.01594	0.956214	1.0794	0.608918	0.731303	1	TF	1.01342	0.95372	1.07687	0.666877	0.802233	1	0.367980264631698
ENPP7	1.04466	0.982342	1.11093	0.16384	0.292027	1	ENPP7	1.06754	1.00363	1.13553	0.0379911	0.101449	1	ENPP7	1.03289	0.970809	1.09895	0.306188	0.472963	1	ENPP7	1.04893	0.985918	1.11597	0.130714	0.271484	1	0.0322388971028229
PKLR	1.04454	0.985093	1.10757	0.144961	0.267536	1	PKLR	1.05027	0.990602	1.11353	0.100266	0.200757	1	PKLR	1.04528	0.985766	1.10838	0.138706	0.270366	1	PKLR	1.05208	0.992158	1.11561	0.0897302	0.207004	1	0.242255742432944
TPSG1	1.04433	0.984963	1.10728	0.146336	0.268562	1	TPSG1	1.04328	0.983977	1.10616	0.155896	0.274404	1	TPSG1	1.03895	0.979903	1.10156	0.200562	0.347688	1	TPSG1	1.0393	0.980278	1.10188	0.196271	0.364075	1	0.579203085117976
BSG	1.0441	0.98213	1.10997	0.166866	0.295256	1	BSG	1.04265	0.980607	1.10862	0.182109	0.308738	1	BSG	1.04619	0.979408	1.11752	0.179689	0.321062	1	BSG	1.02982	0.964425	1.09966	0.379996	0.573784	1	0.179465808799829
TP53BP1	1.04395	0.983118	1.10854	0.160283	0.287799	1	TP53BP1	1.02911	0.969502	1.09237	0.345938	0.497206	1	TP53BP1	1.05451	0.992189	1.12074	0.0876982	0.193148	1	TP53BP1	1.04079	0.979437	1.10599	0.197152	0.364514	1	0.461076470434995
RNF168	1.04371	0.983912	1.10714	0.155262	0.280858	1	RNF168	1.04492	0.985417	1.10801	0.141871	0.258636	1	RNF168	1.04047	0.980588	1.10401	0.189592	0.333847	1	RNF168	1.04174	0.982056	1.10506	0.174309	0.336168	1	0.127308046521432
NEDD9	1.0437	0.983603	1.10747	0.157487	0.284178	1	NEDD9	1.05312	0.992383	1.11757	0.0876971	0.181108	1	NEDD9	1.03961	0.97929	1.10364	0.202759	0.348612	1	NEDD9	1.04784	0.986712	1.11276	0.12756	0.266451	1	0.766942951543977
TNFRSF14	1.04369	0.98082	1.1106	0.177315	0.308503	1	TNFRSF14	1.06058	0.996206	1.12911	0.0656266	0.1505	1	TNFRSF14	1.0044	0.940159	1.07303	0.896421	0.938902	1	TNFRSF14	1.00545	0.940923	1.07441	0.872357	0.925689	1	0.122266213157974
FGF12	1.04291	0.982786	1.10671	0.165497	0.293545	1	FGF12	1.03701	0.976814	1.10091	0.233639	0.375714	1	FGF12	1.0431	0.982634	1.10728	0.166062	0.305705	1	FGF12	1.03784	0.977389	1.10204	0.225104	0.391649	1	0.655295520020374
CR1	1.04285	0.981949	1.10753	0.171747	0.303155	1	CR1	1.05496	0.993313	1.12043	0.0815863	0.17377	1	CR1	1.03444	0.972715	1.10008	0.280725	0.446831	1	CR1	1.04181	0.979435	1.10816	0.193493	0.361792	1	0.650119595598759
MLN	1.04284	0.978609	1.11128	0.195917	0.330609	1	MLN	1.02891	0.965385	1.09661	0.380759	0.528711	1	MLN	1.03295	0.968937	1.10119	0.320604	0.488955	1	MLN	1.00788	0.945521	1.07435	0.809696	0.897065	1	0.480274299626831
CCL20	1.04269	0.981445	1.10776	0.175877	0.307468	1	CCL20	1.05944	0.99735	1.1254	0.0609506	0.143332	1	CCL20	0.991318	0.931092	1.05544	0.785114	0.864574	1	CCL20	0.997872	0.937437	1.0622	0.946713	0.973418	1	0.629383076228123
MFAP4	1.04258	0.980161	1.10897	0.18558	0.319829	1	MFAP4	1.05181	0.988016	1.11973	0.113575	0.217731	1	MFAP4	1.02023	0.958705	1.0857	0.528002	0.674105	1	MFAP4	1.03104	0.968051	1.09812	0.341943	0.533782	1	0.736378269567846
A1BG	1.04141	0.976804	1.11029	0.21434	0.348004	1	A1BG	1.03233	0.968538	1.10033	0.328216	0.480991	1	A1BG	1.015	0.951961	1.08221	0.649062	0.761289	1	A1BG	1.00399	0.941779	1.07031	0.902901	0.948437	1	0.788729655590168
ERMAP	1.04047	0.977519	1.10747	0.212818	0.347079	1	ERMAP	1.05672	0.992898	1.12465	0.0826139	0.175074	1	ERMAP	1.02272	0.95932	1.09032	0.491381	0.640817	1	ERMAP	1.02548	0.962004	1.09315	0.440199	0.629225	1	0.764176385565989
SMOC2	1.04032	0.975228	1.10976	0.230508	0.366234	1	SMOC2	1.06462	0.997664	1.13606	0.0588406	0.140787	1	SMOC2	1.03482	0.965704	1.10888	0.331812	0.501849	1	SMOC2	1.05144	0.981107	1.12682	0.155607	0.309938	1	0.491585032015816
CFHR2	1.04018	0.981397	1.10249	0.184404	0.318555	1	CFHR2	1.04843	0.989045	1.11138	0.111903	0.216961	1	CFHR2	1.01577	0.95801	1.07702	0.600364	0.722221	1	CFHR2	1.02008	0.962417	1.0812	0.503067	0.684209	1	0.785406475148162
NTF3	1.03981	0.980354	1.10288	0.193766	0.328501	1	NTF3	1.04395	0.98402	1.10754	0.153878	0.274272	1	NTF3	1.01931	0.9609	1.08128	0.525227	0.671738	1	NTF3	1.03479	0.975173	1.09805	0.258664	0.437508	1	0.816233689006553
MYOM3	1.03979	0.974054	1.10996	0.241607	0.378778	1	MYOM3	1.02104	0.95665	1.08976	0.53103	0.665156	1	MYOM3	1.04297	0.977154	1.11321	0.205869	0.352297	1	MYOM3	1.0245	0.960087	1.09323	0.465083	0.655171	1	0.0743004209724994
LGALS9	1.03965	0.973083	1.11077	0.249425	0.388528	1	LGALS9	1.08388	1.01437	1.15815	0.0172306	0.0592506	1	LGALS9	1.00431	0.933985	1.07994	0.907464	0.946411	1	LGALS9	1.03678	0.964129	1.11491	0.329821	0.524978	1	0.887254359977948
CCL22	1.03937	0.978491	1.10403	0.209899	0.344632	1	CCL22	1.05498	0.993282	1.12052	0.0817282	0.17377	1	CCL22	1.00844	0.947666	1.07312	0.790943	0.867064	1	CCL22	1.01437	0.953315	1.07933	0.652437	0.790833	1	0.813320323949287
ICAM4	1.03931	0.979042	1.10328	0.205875	0.341097	1	ICAM4	1.02246	0.963843	1.08465	0.460833	0.6075	1	ICAM4	1.05693	0.995469	1.12218	0.0700805	0.162703	1	ICAM4	1.04165	0.981817	1.10512	0.176391	0.339285	1	0.596727953987468
IL2	1.03894	0.979617	1.10186	0.202848	0.336847	1	IL2	1.04602	0.986723	1.10887	0.130778	0.245083	1	IL2	1.04818	0.988178	1.11183	0.117682	0.239637	1	IL2	1.05413	0.994302	1.11755	0.0770137	0.184075	1	0.722856338351658
PRR5	1.0386	0.978741	1.10212	0.211124	0.345088	1	PRR5	1.0341	0.974505	1.09734	0.268193	0.409881	1	PRR5	1.04058	0.980638	1.10419	0.188825	0.333302	1	PRR5	1.03924	0.979388	1.10275	0.203451	0.367119	1	0.55228451641385
IL2RB	1.03855	0.979295	1.10139	0.206963	0.341851	1	IL2RB	1.0364	0.977072	1.09933	0.234545	0.375714	1	IL2RB	1.04348	0.984083	1.10645	0.154637	0.291293	1	IL2RB	1.04493	0.985265	1.1082	0.142901	0.290544	1	0.144313320477065
ACE	1.03843	0.98017	1.10016	0.200505	0.335116	1	ACE	1.04302	0.984094	1.10547	0.155741	0.274404	1	ACE	0.998254	0.942202	1.05764	0.95275	0.97452	1	ACE	1.00169	0.944814	1.06199	0.954794	0.976625	1	0.126097407876773
CTSO	1.03825	0.976589	1.10381	0.229495	0.366087	1	CTSO	1.08362	1.01805	1.15341	0.0116812	0.044819	1	CTSO	0.986403	0.925586	1.05122	0.673278	0.78156	1	CTSO	1.01646	0.95295	1.0842	0.61998	0.771953	1	0.419512162548767
IL5RA	1.03792	0.977535	1.10203	0.223614	0.360652	1	IL5RA	1.05055	0.989607	1.11525	0.105802	0.208458	1	IL5RA	1.02548	0.965383	1.08931	0.414204	0.585356	1	IL5RA	1.0407	0.979609	1.1056	0.196197	0.364075	1	0.629090550114218
TREM2	1.03789	0.9716	1.10869	0.269447	0.413531	1	TREM2	1.06398	0.995742	1.13689	0.0666845	0.150972	1	TREM2	0.995111	0.929947	1.06484	0.887217	0.931962	1	TREM2	1.01162	0.945143	1.08278	0.739003	0.855671	1	0.844677821518879
ANXA1	1.03786	0.975979	1.10367	0.236103	0.371747	1	ANXA1	1.04427	0.98207	1.11041	0.166811	0.287482	1	ANXA1	1.03316	0.971152	1.09913	0.301604	0.469807	1	ANXA1	1.03625	0.974062	1.1024	0.259472	0.437859	1	0.291767579420654
SPINK2	1.03762	0.971518	1.10823	0.271487	0.414828	1	SPINK2	1.02768	0.962524	1.09724	0.413959	0.565328	1	SPINK2	1.01719	0.948924	1.09036	0.630664	0.74611	1	SPINK2	1.00128	0.933949	1.07347	0.971206	0.986085	1	0.195660007176942
HDAC8	1.03688	0.977011	1.10041	0.232688	0.367931	1	HDAC8	1.0225	0.963514	1.08509	0.463011	0.608172	1	HDAC8	1.03612	0.975978	1.09997	0.244819	0.399268	1	HDAC8	1.02088	0.961645	1.08377	0.497975	0.682671	1	0.209336737360078
GAD2	1.03654	0.977471	1.09918	0.230592	0.366234	1	GAD2	1.0285	0.970206	1.0903	0.345162	0.497206	1	GAD2	1.04103	0.981418	1.10426	0.181379	0.323289	1	GAD2	1.03577	0.97677	1.09832	0.240222	0.413023	1	0.0849404213626949
IL4	1.03634	0.977439	1.09878	0.231868	0.36746	1	IL4	1.04112	0.982254	1.10352	0.174764	0.299031	1	IL4	1.03869	0.97976	1.10117	0.202709	0.348612	1	IL4	1.04377	0.984777	1.10629	0.148975	0.299702	1	0.829997498269282
PALLD	1.03595	0.975723	1.0999	0.247773	0.386781	1	PALLD	1.04216	0.981767	1.10627	0.175153	0.299031	1	PALLD	1.03518	0.97468	1.09944	0.260461	0.418228	1	PALLD	1.04029	0.9796	1.10473	0.197783	0.364514	1	0.643352547459683
IL1RN	1.03582	0.972201	1.1036	0.276512	0.417344	1	IL1RN	1.07403	1.00784	1.14457	0.0277747	0.082308	1	IL1RN	0.982281	0.913877	1.05581	0.627362	0.746079	1	IL1RN	1.0085	0.938372	1.08387	0.817907	0.899826	1	0.739893638825601
CSF2RB	1.03541	0.97507	1.09948	0.256013	0.397092	1	CSF2RB	1.03496	0.974295	1.0994	0.26485	0.407355	1	CSF2RB	1.02174	0.962183	1.08499	0.482748	0.632176	1	CSF2RB	1.02188	0.961703	1.08583	0.484524	0.672908	1	0.332609713190929
IGLC2	1.03518	0.975041	1.09902	0.257551	0.398631	1	IGLC2	1.04538	0.984451	1.11008	0.14748	0.264212	1	IGLC2	0.995275	0.935765	1.05857	0.880316	0.926047	1	IGLC2	0.993607	0.934027	1.05699	0.838913	0.910863	1	0.723840901261008
CXADR	1.0344	0.973071	1.0996	0.278096	0.417541	1	CXADR	1.05573	0.993215	1.12218	0.0816218	0.17377	1	CXADR	1.0085	0.947303	1.07366	0.790931	0.867064	1	CXADR	1.02275	0.960565	1.08897	0.482109	0.672908	1	0.484810223348973
RICTOR	1.03428	0.975171	1.09698	0.261605	0.402769	1	RICTOR	1.03419	0.975226	1.09673	0.261668	0.405864	1	RICTOR	1.03852	0.979189	1.10146	0.207907	0.354951	1	RICTOR	1.0392	0.980011	1.10196	0.19875	0.364514	1	0.505797212855191
C5	1.03383	0.973564	1.09782	0.27764	0.417541	1	C5	1.04173	0.980805	1.10645	0.183635	0.310604	1	C5	1.02025	0.960311	1.08392	0.516409	0.663954	1	C5	1.02851	0.967953	1.09285	0.363912	0.563252	1	0.459020916477477
PPM1B	1.03355	0.974051	1.09668	0.275359	0.417332	1	PPM1B	1.02945	0.970189	1.09232	0.337345	0.489745	1	PPM1B	1.03137	0.971959	1.09442	0.307523	0.472963	1	PPM1B	1.02544	0.966204	1.08831	0.407951	0.600801	1	0.125608837083648
IL17F	1.03342	0.974551	1.09584	0.272	0.414828	1	IL17F	1.04032	0.980523	1.10377	0.19062	0.317755	1	IL17F	1.0239	0.965392	1.08596	0.431385	0.595224	1	IL17F	1.02975	0.970369	1.09277	0.333306	0.528218	1	0.0204930865979826
JCHAIN	1.03296	0.973728	1.09579	0.281818	0.420134	1	JCHAIN	1.02431	0.965635	1.08654	0.424867	0.572511	1	JCHAIN	1.02304	0.964372	1.08527	0.449719	0.612795	1	JCHAIN	1.01906	0.960474	1.08122	0.531993	0.709	1	0.751928114387038
INSR	1.03244	0.973436	1.09503	0.287632	0.425321	1	INSR	1.0426	0.982961	1.10586	0.165088	0.285187	1	INSR	1.02155	0.963321	1.08329	0.476515	0.629311	1	INSR	1.03336	0.974415	1.09586	0.273516	0.455235	1	0.683598661220192
DPP10	1.03231	0.971671	1.09674	0.3032	0.442951	1	DPP10	1.01942	0.959047	1.0836	0.536843	0.670134	1	DPP10	0.995333	0.936534	1.05782	0.880315	0.926047	1	DPP10	0.990694	0.931571	1.05357	0.765852	0.877854	1	0.29289115988821
B4GALT1	1.03206	0.97129	1.09663	0.308134	0.44926	1	B4GALT1	1.04772	0.986024	1.11327	0.132215	0.247141	1	B4GALT1	1.02203	0.959536	1.0886	0.49842	0.645378	1	B4GALT1	1.03111	0.968381	1.0979	0.338748	0.533195	1	0.396992580037001
JUN	1.03202	0.970736	1.09717	0.312951	0.453764	1	JUN	1.03712	0.975805	1.10229	0.241093	0.38208	1	JUN	1.01553	0.95476	1.08016	0.624536	0.74515	1	JUN	1.0148	0.954022	1.07945	0.641053	0.78243	1	0.0732208715635832
NRTN	1.03159	0.972492	1.09428	0.301477	0.442207	1	NRTN	1.04008	0.980598	1.10317	0.190914	0.317755	1	NRTN	1.02748	0.968445	1.09011	0.369227	0.547086	1	NRTN	1.03184	0.972478	1.09483	0.299815	0.486782	1	0.768984042182751
IL31	1.03158	0.972406	1.09435	0.302281	0.442496	1	IL31	1.02416	0.966251	1.08554	0.421466	0.571682	1	IL31	1.03521	0.975754	1.09829	0.251518	0.40746	1	IL31	1.02379	0.965575	1.08553	0.431147	0.617497	1	0.153591073645716
POF1B	1.03156	0.970187	1.09681	0.320813	0.460216	1	POF1B	1.04964	0.987014	1.11623	0.122706	0.231144	1	POF1B	0.988986	0.92924	1.05257	0.727568	0.826164	1	POF1B	0.999358	0.938803	1.06382	0.983933	0.993473	1	0.418763965822841
IL18R1	1.03122	0.969593	1.09677	0.328129	0.466288	1	IL18R1	1.06761	1.00276	1.13666	0.0407531	0.106867	1	IL18R1	0.977866	0.916221	1.04366	0.50049	0.64691	1	IL18R1	1.00007	0.936455	1.06801	0.998279	0.998977	1	0.87056982900331
AMBN	1.03098	0.971641	1.09394	0.313091	0.453764	1	AMBN	1.01996	0.961696	1.08175	0.510211	0.646859	1	AMBN	1.03196	0.972778	1.09474	0.296469	0.463789	1	AMBN	1.02202	0.963974	1.08355	0.465386	0.655171	1	0.104185246454828
SERPING1	1.03076	0.968651	1.09684	0.339369	0.476686	1	SERPING1	1.02612	0.964051	1.09218	0.418012	0.56959	1	SERPING1	1.02368	0.961788	1.08955	0.462028	0.622585	1	SERPING1	1.01494	0.953507	1.08034	0.641492	0.78243	1	0.0710447455059864
SEMA3G	1.03062	0.971308	1.09356	0.318572	0.458066	1	SEMA3G	1.03013	0.97102	1.09284	0.32481	0.478356	1	SEMA3G	1.01442	0.955333	1.07716	0.640128	0.753883	1	SEMA3G	1.00763	0.949087	1.06978	0.803472	0.895613	1	0.827469099905781
EIF5A	1.03046	0.970606	1.094	0.325722	0.46468	1	EIF5A	1.03127	0.971602	1.09461	0.31125	0.461182	1	EIF5A	1.03891	0.978623	1.10292	0.210734	0.3581	1	EIF5A	1.03912	0.979027	1.1029	0.20674	0.370303	1	0.203399343260786
ORM1	1.03039	0.969769	1.09481	0.333153	0.470675	1	ORM1	1.03479	0.974042	1.09934	0.267877	0.409881	1	ORM1	1.01702	0.955295	1.08272	0.597362	0.719797	1	ORM1	1.01533	0.954155	1.08042	0.631375	0.780859	1	0.318307920443877
TLR1	1.02978	0.970463	1.09271	0.332338	0.470675	1	TLR1	1.03922	0.979061	1.10308	0.206075	0.337592	1	TLR1	1.02521	0.965963	1.08809	0.412359	0.584843	1	TLR1	1.03816	0.977823	1.10221	0.220264	0.389216	1	0.785199505791701
SSBP1	1.02945	0.97072	1.09173	0.332859	0.470675	1	SSBP1	1.0216	0.963607	1.08309	0.473512	0.61551	1	SSBP1	1.02976	0.970846	1.09225	0.329258	0.50006	1	SSBP1	1.02105	0.96311	1.08248	0.484604	0.672908	1	0.542642493221168
LAMP3	1.02942	0.962484	1.101	0.397994	0.540293	1	LAMP3	1.05169	0.983212	1.12495	0.142335	0.258759	1	LAMP3	0.989472	0.922146	1.06171	0.76847	0.853986	1	LAMP3	0.998602	0.930469	1.07172	0.969044	0.986085	1	0.726227272845439
IL12RB2	1.02889	0.96998	1.09137	0.343797	0.481052	1	IL12RB2	1.01662	0.958737	1.078	0.581529	0.706558	1	IL12RB2	1.0378	0.977917	1.10134	0.221135	0.374031	1	IL12RB2	1.02924	0.969979	1.09212	0.340835	0.533195	1	0.136214949861778
ABO	1.02872	0.96983	1.09118	0.346486	0.483885	1	ABO	1.0364	0.976755	1.0997	0.23709	0.377378	1	ABO	1.03504	0.97572	1.09797	0.252731	0.408516	1	ABO	1.04198	0.981988	1.10564	0.174087	0.336168	1	0.363740581626165
OLFM4	1.02804	0.968152	1.09163	0.366504	0.507949	1	OLFM4	1.0369	0.976368	1.10119	0.237709	0.377538	1	OLFM4	1.00968	0.950698	1.07232	0.753791	0.844685	1	OLFM4	1.01597	0.956417	1.07923	0.60717	0.761836	1	0.0851207125541741
AGRN	1.02788	0.966725	1.09291	0.379577	0.520134	1	AGRN	1.07044	1.00643	1.13852	0.0304805	0.0883438	1	AGRN	0.980616	0.916687	1.049	0.569311	0.708111	1	AGRN	1.0107	0.945105	1.08086	0.755812	0.871815	1	0.167741042072459
PRR4	1.02671	0.967009	1.09009	0.388492	0.529068	1	PRR4	1.03035	0.970364	1.09405	0.328578	0.480991	1	PRR4	1.01045	0.950576	1.0741	0.738683	0.834884	1	PRR4	1.01508	0.954698	1.07927	0.632458	0.780859	1	0.824235976203304
CD244	1.02654	0.967147	1.08958	0.388999	0.529068	1	CD244	1.0297	0.96987	1.09322	0.337917	0.489745	1	CD244	1.01731	0.95805	1.08024	0.575133	0.709428	1	CD244	1.01832	0.958716	1.08163	0.555236	0.724092	1	0.699354900445239
LY9	1.02638	0.96757	1.08877	0.38707	0.528416	1	LY9	1.0206	0.961871	1.08292	0.500045	0.638412	1	LY9	1.01459	0.956269	1.07648	0.631482	0.74611	1	LY9	1.01014	0.951815	1.07205	0.739469	0.855671	1	0.877619034556485
CNTNAP2	1.02634	0.965007	1.09156	0.408276	0.548128	1	CNTNAP2	1.01132	0.950265	1.0763	0.723074	0.810955	1	CNTNAP2	1.01041	0.949682	1.07502	0.7433	0.835925	1	CNTNAP2	0.997404	0.936879	1.06184	0.935143	0.968352	1	0.59290773192802
ALDH3A1	1.02633	0.964286	1.09237	0.413989	0.552744	1	ALDH3A1	1.04801	0.984502	1.11563	0.141487	0.258636	1	ALDH3A1	0.978218	0.918012	1.04237	0.496813	0.644443	1	ALDH3A1	0.993478	0.932242	1.05874	0.840247	0.910863	1	0.754477511375124
CFD	1.02615	0.966186	1.08984	0.40074	0.542002	1	CFD	1.05027	0.988546	1.11584	0.11248	0.217501	1	CFD	1.02111	0.953548	1.09345	0.549815	0.693333	1	CFD	1.02796	0.960145	1.10056	0.42839	0.617497	1	0.0426574428266887
VEGFD	1.02575	0.965986	1.08921	0.406486	0.546732	1	VEGFD	1.02791	0.967504	1.09208	0.373052	0.520986	1	VEGFD	1.01079	0.950059	1.07541	0.7342	0.831105	1	VEGFD	1.01792	0.956333	1.08347	0.577007	0.743362	1	0.795505928650262
BTN3A2	1.02493	0.965136	1.08843	0.422004	0.560366	1	BTN3A2	1.03327	0.972549	1.09778	0.289523	0.43518	1	BTN3A2	1.00811	0.947309	1.07281	0.799187	0.871236	1	BTN3A2	1.00663	0.945644	1.07154	0.835878	0.910863	1	0.408676085075911
ZNF174	1.02484	0.966527	1.08667	0.411701	0.551709	1	ZNF174	1.02914	0.970661	1.09114	0.335909	0.488777	1	ZNF174	1.02646	0.968004	1.08845	0.382679	0.562114	1	ZNF174	1.02663	0.968345	1.08842	0.37817	0.573784	1	0.498584872406857
KLRB1	1.02476	0.965989	1.0871	0.417034	0.555542	1	KLRB1	1.02601	0.966944	1.08869	0.395985	0.546729	1	KLRB1	0.995022	0.93495	1.05895	0.875193	0.92466	1	KLRB1	0.985231	0.925509	1.04881	0.640959	0.78243	1	0.838434535523374
CEACAM21	1.02469	0.964832	1.08826	0.427096	0.566096	1	CEACAM21	1.0186	0.959625	1.08121	0.544707	0.675325	1	CEACAM21	1.00221	0.942403	1.0658	0.944055	0.972056	1	CEACAM21	0.998032	0.938752	1.06106	0.949726	0.975141	1	0.053144021153074
NPHS1	1.02353	0.964766	1.08588	0.440723	0.582042	1	NPHS1	1.03657	0.976863	1.09992	0.235403	0.375714	1	NPHS1	1.03153	0.971252	1.09555	0.312271	0.478247	1	NPHS1	1.05018	0.988683	1.11551	0.111764	0.243941	1	0.000860347359886325
CSF1R	1.02281	0.96254	1.08686	0.466668	0.602126	1	CSF1R	1.03828	0.97639	1.1041	0.230908	0.372415	1	CSF1R	0.998998	0.93898	1.06285	0.974695	0.98327	1	CSF1R	1.00899	0.947888	1.07403	0.778906	0.884297	1	0.57527474329011
FOLH1	1.02268	0.963238	1.08579	0.462922	0.599232	1	FOLH1	1.02123	0.962279	1.08379	0.488676	0.629408	1	FOLH1	1.02302	0.963155	1.08661	0.45943	0.621382	1	FOLH1	1.02531	0.965685	1.08863	0.413494	0.605296	1	0.474236811624151
ST8SIA1	1.02239	0.963605	1.08476	0.463603	0.599232	1	ST8SIA1	1.02677	0.967289	1.0899	0.385625	0.53445	1	ST8SIA1	1.01893	0.960101	1.08136	0.536562	0.682641	1	ST8SIA1	1.02326	0.963606	1.0866	0.453111	0.643894	1	0.905019474346526
LYVE1	1.02233	0.962719	1.08563	0.47126	0.606976	1	LYVE1	1.01449	0.955211	1.07745	0.639517	0.748327	1	LYVE1	1.01385	0.954121	1.07733	0.656963	0.765058	1	LYVE1	1.00213	0.94309	1.06486	0.945363	0.973418	1	0.334561408192223
IL3RA	1.02192	0.96144	1.0862	0.486041	0.620296	1	IL3RA	1.01837	0.957729	1.08284	0.561202	0.691075	1	IL3RA	1.00482	0.94544	1.06793	0.877006	0.925235	1	IL3RA	1.00187	0.942394	1.0651	0.952318	0.976427	1	0.0095066858555497
LTO1	1.02154	0.962708	1.08397	0.48134	0.615609	1	LTO1	1.01937	0.9614	1.08084	0.520715	0.65675	1	LTO1	1.02539	0.966134	1.08828	0.40903	0.582849	1	LTO1	1.01983	0.961611	1.08156	0.512714	0.694737	1	0.495065039888788
SUSD5	1.0212	0.956776	1.08997	0.528045	0.658025	1	SUSD5	1.00515	0.941912	1.07264	0.876778	0.923657	1	SUSD5	1.04264	0.973504	1.11668	0.23294	0.386819	1	SUSD5	1.03163	0.963251	1.10485	0.373529	0.572064	1	0.00709965848154498
TRAF3	1.02117	0.962177	1.08377	0.490244	0.621959	1	TRAF3	1.01471	0.956452	1.07653	0.628258	0.739903	1	TRAF3	1.02464	0.965173	1.08777	0.424896	0.591124	1	TRAF3	1.01584	0.957065	1.07823	0.605268	0.761836	1	0.443835798340077
CEMIP2	1.02115	0.962672	1.08318	0.486707	0.620296	1	CEMIP2	1.03305	0.973871	1.09582	0.28002	0.425281	1	CEMIP2	1.00559	0.946927	1.06788	0.855823	0.914802	1	CEMIP2	1.01531	0.956264	1.07801	0.6191	0.771953	1	0.674520401823743
CSNK1D	1.02046	0.961592	1.08294	0.50403	0.63602	1	CSNK1D	1.00343	0.945609	1.0648	0.909861	0.944856	1	CSNK1D	1.02957	0.969914	1.0929	0.338597	0.51105	1	CSNK1D	1.01231	0.953518	1.07472	0.688644	0.818959	1	0.550509756843693
PTPN9	1.02011	0.961576	1.0822	0.509062	0.640944	1	PTPN9	1.02264	0.963949	1.0849	0.457897	0.604723	1	PTPN9	1.02389	0.964842	1.08656	0.435946	0.597377	1	PTPN9	1.02476	0.965683	1.08745	0.419471	0.611589	1	0.714227549330429
C1RL	1.01996	0.959563	1.08415	0.52572	0.657472	1	C1RL	1.05336	0.991164	1.11945	0.0941094	0.189519	1	C1RL	0.989595	0.929486	1.05359	0.743553	0.835925	1	C1RL	1.0152	0.953834	1.08051	0.635372	0.780859	1	0.214754458212952
RELB	1.01991	0.961734	1.0816	0.510626	0.641804	1	RELB	1.02384	0.965628	1.08555	0.43023	0.57654	1	RELB	1.02281	0.964431	1.08472	0.451978	0.614393	1	RELB	1.02424	0.965938	1.08606	0.423164	0.614514	1	0.0313132799468307
APOD	1.01975	0.959967	1.08325	0.525797	0.657472	1	APOD	0.990683	0.931837	1.05325	0.764485	0.846975	1	APOD	1.08142	1.01495	1.15225	0.0155884	0.0546467	1	APOD	1.06573	0.999122	1.13677	0.0532013	0.144716	1	0.413166262499519
PREB	1.0193	0.960545	1.08165	0.527949	0.658025	1	PREB	1.01551	0.957437	1.07711	0.608426	0.72531	1	PREB	1.00733	0.948882	1.06938	0.810763	0.882159	1	PREB	1.00033	0.942578	1.06162	0.99137	0.998216	1	0.501471529438098
CCL24	1.01899	0.959192	1.08252	0.54205	0.673176	1	CCL24	1.02081	0.960835	1.08454	0.504894	0.643476	1	CCL24	1.0177	0.957892	1.08124	0.57018	0.708111	1	CCL24	1.01877	0.958605	1.08271	0.549371	0.721392	1	0.375453022494577
ITIH4	1.01881	0.95682	1.08482	0.560662	0.691989	1	ITIH4	1.0254	0.962406	1.09252	0.438091	0.585997	1	ITIH4	0.993377	0.932015	1.05878	0.838148	0.9052	1	ITIH4	0.991831	0.929844	1.05795	0.803261	0.895613	1	0.919220750847471
PDZK1	1.01879	0.958395	1.08298	0.550538	0.681396	1	PDZK1	1.05395	0.99118	1.12069	0.0935083	0.189354	1	PDZK1	0.984505	0.924002	1.04897	0.629394	0.74611	1	PDZK1	1.01267	0.950286	1.07914	0.697988	0.825522	1	0.372636481729709
MBL2	1.01857	0.959511	1.08127	0.545937	0.67685	1	MBL2	1.0208	0.962099	1.08309	0.495675	0.636175	1	MBL2	1.01655	0.957663	1.07906	0.589781	0.713457	1	MBL2	1.02265	0.9637	1.0852	0.459723	0.652019	1	0.0220381962127803
CCL7	1.01787	0.955317	1.08452	0.58413	0.711212	1	CCL7	1.02899	0.966354	1.0957	0.372432	0.520986	1	CCL7	0.981639	0.918714	1.04888	0.583528	0.713457	1	CCL7	0.9865	0.923793	1.05346	0.685018	0.815978	1	0.312678318677369
IDO1	1.01757	0.956313	1.08275	0.58248	0.711212	1	IDO1	1.03216	0.969492	1.09888	0.321932	0.475078	1	IDO1	1.02371	0.96129	1.09019	0.465327	0.623573	1	IDO1	1.0365	0.972761	1.10442	0.268237	0.44784	1	0.757767364224877
IGFL4	1.01755	0.959577	1.07903	0.561007	0.691989	1	IGFL4	1.01023	0.952353	1.07163	0.735264	0.819706	1	IGFL4	1.01635	0.958611	1.07757	0.586767	0.713457	1	IGFL4	1.00602	0.948499	1.06703	0.841602	0.910863	1	0.990660226046133
CTSE	1.01754	0.957819	1.08098	0.573198	0.704577	1	CTSE	1.02851	0.967693	1.09316	0.366	0.515171	1	CTSE	1.00498	0.945448	1.06827	0.873239	0.92466	1	CTSE	1.00763	0.947363	1.07173	0.809149	0.897065	1	0.406154323595757
SCG3	1.01681	0.957563	1.07972	0.586299	0.711212	1	SCG3	1.00039	0.942058	1.06233	0.989936	0.994366	1	SCG3	1.02118	0.959849	1.08643	0.507201	0.653268	1	SCG3	1.00909	0.94874	1.07327	0.773759	0.882678	1	0.0169765052961767
SERPINA7	1.01673	0.957035	1.08014	0.59104	0.714541	1	SERPINA7	1.019	0.958842	1.08294	0.544308	0.675325	1	SERPINA7	0.98565	0.92715	1.04784	0.64337	0.756479	1	SERPINA7	0.990527	0.93156	1.05323	0.761156	0.87521	1	0.446201873279015
S100A13	1.01664	0.955331	1.08189	0.603003	0.7242	1	S100A13	1.02915	0.967621	1.09458	0.361012	0.512019	1	S100A13	1.0175	0.955259	1.08379	0.590144	0.713457	1	S100A13	1.02163	0.959629	1.08764	0.502858	0.684209	1	0.88970548350677
KDM3A	1.01663	0.957993	1.07886	0.586335	0.711212	1	KDM3A	1.00652	0.948519	1.06806	0.830123	0.89221	1	KDM3A	1.02242	0.963143	1.08535	0.466846	0.62446	1	KDM3A	1.01264	0.953773	1.07515	0.68097	0.812483	1	0.759039242696553
EPHA4	1.01654	0.958677	1.0779	0.583249	0.711212	1	EPHA4	1.01522	0.957716	1.07617	0.611669	0.727417	1	EPHA4	1.00619	0.94696	1.06913	0.841927	0.907936	1	EPHA4	0.998266	0.939624	1.06057	0.95519	0.976625	1	0.439441797797265
BCL2L15	1.01624	0.956017	1.08026	0.605227	0.724563	1	BCL2L15	1.02428	0.9635	1.0889	0.442069	0.58937	1	BCL2L15	0.992028	0.932604	1.05524	0.79953	0.871236	1	BCL2L15	0.993564	0.933862	1.05708	0.838175	0.910863	1	0.0680191346785205
QSOX1	1.01607	0.956902	1.0789	0.602443	0.7242	1	QSOX1	1.02808	0.967313	1.09266	0.373039	0.520986	1	QSOX1	0.983363	0.925214	1.04517	0.589569	0.713457	1	QSOX1	0.986783	0.927456	1.0499	0.674066	0.806886	1	0.535115362938506
FGF3	1.01602	0.958012	1.07754	0.596242	0.718447	1	FGF3	1.01712	0.958776	1.07901	0.573355	0.700127	1	FGF3	1.02221	0.96375	1.08421	0.464745	0.623573	1	FGF3	1.0244	0.965596	1.08678	0.424177	0.614761	1	0.60107135571994
ARNT	1.01578	0.956805	1.07838	0.607963	0.726565	1	ARNT	1.01438	0.955573	1.0768	0.639428	0.748327	1	ARNT	1.01661	0.957461	1.07942	0.590122	0.713457	1	ARNT	1.017	0.958089	1.07954	0.579767	0.743362	1	0.853463753472383
ARTN	1.01555	0.95712	1.07754	0.609808	0.727578	1	ARTN	1.01579	0.957485	1.07765	0.603404	0.722302	1	ARTN	1.0173	0.958619	1.07957	0.571517	0.708564	1	ARTN	1.01966	0.961016	1.08189	0.519404	0.700271	1	0.241086106514831
IL20RB	1.01548	0.956834	1.07772	0.612763	0.728718	1	IL20RB	1.0019	0.943805	1.06357	0.950401	0.973213	1	IL20RB	1.02481	0.965649	1.0876	0.41919	0.58834	1	IL20RB	1.01081	0.952084	1.07316	0.724739	0.845452	1	0.803417981428203
PRKCQ	1.0154	0.957341	1.07699	0.610896	0.727685	1	PRKCQ	1.01182	0.953811	1.07335	0.696552	0.789714	1	PRKCQ	1.01667	0.958659	1.07818	0.581325	0.713457	1	PRKCQ	1.01293	0.95495	1.07442	0.669328	0.803855	1	0.509116235832018
TNFRSF13B	1.01528	0.956135	1.07809	0.620389	0.734319	1	TNFRSF13B	1.0274	0.967295	1.09125	0.379453	0.528711	1	TNFRSF13B	0.991086	0.93045	1.05567	0.781043	0.861846	1	TNFRSF13B	0.995166	0.933843	1.06052	0.881307	0.932471	1	0.765515532969804
ITGAL	1.01525	0.9568	1.07727	0.616882	0.732421	1	ITGAL	1.01752	0.958942	1.07969	0.565821	0.693705	1	ITGAL	1.00516	0.946843	1.06707	0.866022	0.92165	1	ITGAL	0.999926	0.941982	1.06144	0.998074	0.998977	1	0.133183576145285
CST7	1.01514	0.956533	1.07733	0.620494	0.734319	1	CST7	1.0262	0.967052	1.08898	0.393133	0.543822	1	CST7	0.985132	0.926949	1.04697	0.6296	0.74611	1	CST7	0.990848	0.932277	1.0531	0.76743	0.878268	1	0.783098809830137
APOF	1.01482	0.953985	1.07953	0.640958	0.752895	1	APOF	0.942978	0.886605	1.00293	0.0619317	0.144244	1	APOF	1.09291	1.02104	1.16984	0.0104661	0.0423878	1	APOF	1.00962	0.942169	1.08191	0.786041	0.884297	1	0.587934870854074
BNIP3L	1.01482	0.95491	1.07848	0.63569	0.749867	1	BNIP3L	1.01404	0.954128	1.07771	0.653659	0.755234	1	BNIP3L	0.998233	0.9386	1.06166	0.955131	0.97452	1	BNIP3L	0.997882	0.938212	1.06135	0.946259	0.973418	1	0.311157471556572
CCL3	1.01466	0.950138	1.08356	0.664224	0.764959	1	CCL3	1.04947	0.983435	1.11994	0.145338	0.262256	1	CCL3	0.980315	0.914735	1.0506	0.573585	0.708718	1	CCL3	1.00727	0.940436	1.07884	0.836264	0.910863	1	0.774913356036408
SERPINC1	1.01457	0.954663	1.07823	0.641355	0.752895	1	SERPINC1	1.00098	0.941797	1.06388	0.974895	0.985713	1	SERPINC1	0.994579	0.935368	1.05754	0.862207	0.918932	1	SERPINC1	0.990505	0.931606	1.05313	0.760343	0.87521	1	0.954915451308205
HEG1	1.01423	0.95228	1.08022	0.660316	0.762869	1	HEG1	1.00805	0.945966	1.07421	0.804713	0.875576	1	HEG1	0.970957	0.910728	1.03517	0.367025	0.544931	1	HEG1	0.958952	0.898996	1.02291	0.203223	0.367119	1	0.795843801623077
IL10RB	1.01422	0.953849	1.07841	0.652074	0.756936	1	IL10RB	1.03385	0.972097	1.09952	0.289434	0.43518	1	IL10RB	0.986804	0.92466	1.05312	0.688943	0.793427	1	IL10RB	0.994002	0.931294	1.06093	0.856407	0.91677	1	0.289042397863348
CD72	1.0142	0.954842	1.07724	0.646862	0.756922	1	CD72	1.01695	0.957023	1.08063	0.587545	0.710316	1	CD72	0.993157	0.932324	1.05796	0.831389	0.899233	1	CD72	0.987463	0.926721	1.05219	0.696917	0.825522	1	0.60188272297864
FABP9	1.01381	0.955173	1.07606	0.651762	0.756936	1	FABP9	1.00106	0.943223	1.06245	0.972053	0.984204	1	FABP9	1.03322	0.972785	1.09742	0.287887	0.454264	1	FABP9	1.01871	0.959053	1.08208	0.547144	0.719978	1	0.300297394822067
ASGR2	1.01381	0.955296	1.07592	0.651058	0.756936	1	ASGR2	1.03098	0.971142	1.0945	0.317275	0.469155	1	ASGR2	0.991962	0.93243	1.05529	0.798269	0.871236	1	ASGR2	0.997605	0.937358	1.06172	0.93987	0.971866	1	0.199720418608696
ACTN4	1.01359	0.954867	1.07592	0.657609	0.760948	1	ACTN4	1.00918	0.950907	1.07103	0.763258	0.846903	1	ACTN4	1.01273	0.953969	1.07512	0.678214	0.783547	1	ACTN4	1.00535	0.947147	1.06713	0.860768	0.917955	1	0.4862986964008
BABAM1	1.013	0.954647	1.07492	0.669638	0.768765	1	BABAM1	1.0177	0.958862	1.08014	0.563681	0.692957	1	BABAM1	1.0128	0.954124	1.07509	0.676137	0.782387	1	BABAM1	1.01504	0.955951	1.07778	0.625649	0.776998	1	0.597176934928122
ITIH1	1.01294	0.954896	1.0745	0.669419	0.768765	1	ITIH1	1.01556	0.95733	1.07733	0.608333	0.72531	1	ITIH1	1.01293	0.954911	1.07447	0.669545	0.778467	1	ITIH1	1.01558	0.957461	1.07723	0.607123	0.761836	1	0.772465658591338
NAGA	1.01257	0.953246	1.07559	0.685041	0.781078	1	NAGA	1.02532	0.9656	1.08874	0.414109	0.565328	1	NAGA	1.00592	0.946654	1.06889	0.849019	0.912539	1	NAGA	1.01973	0.959924	1.08326	0.52634	0.705957	1	0.810732170050253
GAL	1.01251	0.951164	1.07782	0.696595	0.790994	1	GAL	1.01186	0.951119	1.07647	0.709018	0.800115	1	GAL	1.04475	0.980769	1.11291	0.174544	0.314957	1	GAL	1.0471	0.983498	1.11481	0.150005	0.300423	1	0.667956584471112
ESR1	1.01226	0.954254	1.07379	0.68572	0.781078	1	ESR1	1.01652	0.958585	1.07796	0.584202	0.70826	1	ESR1	1.01379	0.955624	1.0755	0.649549	0.761289	1	ESR1	1.02004	0.961633	1.08199	0.509577	0.691772	1	0.203659820201768
DDI2	1.01204	0.954408	1.07316	0.689061	0.783659	1	DDI2	1.01351	0.955607	1.07491	0.654883	0.755396	1	DDI2	1.02115	0.963153	1.08263	0.483021	0.632176	1	DDI2	1.02671	0.968175	1.08879	0.378767	0.573784	1	0.326052162365589
CD58	1.01177	0.953386	1.07372	0.699653	0.793133	1	CD58	1.00298	0.94528	1.0642	0.92156	0.954286	1	CD58	1.02507	0.964948	1.08894	0.422001	0.58918	1	CD58	1.01807	0.958347	1.08152	0.561458	0.728297	1	0.0267834089993151
ADGRE2	1.01168	0.950193	1.07714	0.716686	0.803791	1	ADGRE2	1.01512	0.953016	1.08127	0.641276	0.749183	1	ADGRE2	1.00164	0.939804	1.06755	0.959716	0.975369	1	ADGRE2	1.00858	0.945977	1.07533	0.793823	0.887572	1	0.896724972456436
NCLN	1.01166	0.953382	1.0735	0.701743	0.793133	1	NCLN	1.01028	0.952109	1.072	0.735374	0.819706	1	NCLN	1.01355	0.95516	1.0755	0.656664	0.765058	1	NCLN	1.01177	0.953378	1.07374	0.699629	0.825522	1	0.938426169005128
MATN2	1.01163	0.950392	1.07682	0.716588	0.803791	1	MATN2	1.02099	0.959393	1.08654	0.512963	0.648094	1	MATN2	1.01004	0.948791	1.07524	0.754308	0.844685	1	MATN2	1.02031	0.958575	1.08601	0.527823	0.706024	1	0.986988619492948
CRLF1	1.01139	0.949802	1.07696	0.723936	0.808665	1	CRLF1	1.01625	0.95415	1.08238	0.616402	0.729475	1	CRLF1	1.00335	0.940838	1.07001	0.918935	0.955513	1	CRLF1	1.00085	0.9382	1.06769	0.979339	0.990206	1	0.421762499514669
LTA	1.01119	0.951902	1.07416	0.718215	0.804269	1	LTA	1.00723	0.948026	1.07012	0.815772	0.88234	1	LTA	1.01026	0.950476	1.07379	0.743026	0.835925	1	LTA	1.0062	0.946794	1.06934	0.842142	0.910863	1	0.963791443510154
BCL2L11	1.01081	0.951908	1.07337	0.725513	0.808665	1	BCL2L11	1.01296	0.953952	1.07563	0.67403	0.770169	1	BCL2L11	0.994407	0.936087	1.05636	0.855677	0.914802	1	BCL2L11	0.992501	0.934385	1.05423	0.806832	0.896617	1	0.507064538581198
IL1R2	1.01079	0.951762	1.07349	0.726579	0.808665	1	IL1R2	1.03815	0.976969	1.10316	0.226997	0.367362	1	IL1R2	1.00055	0.941985	1.06275	0.985799	0.987373	1	IL1R2	1.02135	0.960983	1.08551	0.496728	0.682671	1	0.230878492848552
CCL11	1.01072	0.948086	1.07749	0.743885	0.82076	1	CCL11	1.02387	0.960778	1.09111	0.46721	0.610895	1	CCL11	0.973104	0.911972	1.03833	0.410153	0.582849	1	CCL11	0.980987	0.91954	1.04654	0.5608	0.728297	1	0.451089896822863
SELPLG	1.01052	0.951978	1.07267	0.731019	0.81113	1	SELPLG	1.01902	0.959488	1.08224	0.539628	0.671934	1	SELPLG	0.990486	0.932217	1.0524	0.757295	0.845434	1	SELPLG	0.991733	0.932742	1.05445	0.790764	0.887505	1	0.609029737305278
SULT2A1	1.01044	0.949321	1.0755	0.744201	0.82076	1	SULT2A1	1.05214	0.987993	1.12045	0.113289	0.217731	1	SULT2A1	0.987628	0.926872	1.05237	0.700741	0.804472	1	SULT2A1	1.01668	0.953792	1.0837	0.611681	0.766177	1	0.402359322569458
RAP1A	1.00965	0.951746	1.07107	0.750007	0.825915	1	RAP1A	0.999939	0.942241	1.06117	0.998392	0.998392	1	RAP1A	1.01969	0.960933	1.08204	0.519603	0.666076	1	RAP1A	1.00912	0.950566	1.07129	0.765865	0.877854	1	0.000823550010500709
NECTIN1	1.00937	0.951819	1.0704	0.755562	0.829525	1	NECTIN1	1.00638	0.948904	1.06734	0.832096	0.89221	1	NECTIN1	1.01031	0.952622	1.0715	0.732301	0.830245	1	NECTIN1	1.0047	0.947277	1.0656	0.875948	0.928149	1	0.642005650704642
PLCB1	1.00864	0.950103	1.07078	0.77796	0.843948	1	PLCB1	1.00522	0.946839	1.06721	0.864507	0.914411	1	PLCB1	1.01462	0.955445	1.07746	0.63594	0.750163	1	PLCB1	1.01194	0.952674	1.0749	0.699825	0.825522	1	0.742120863645553
YY1	1.00829	0.950409	1.0697	0.784287	0.848287	1	YY1	1.00396	0.945902	1.06558	0.896557	0.936375	1	YY1	1.00927	0.951238	1.07085	0.759961	0.847112	1	YY1	1.00845	0.950001	1.07049	0.782388	0.884297	1	0.697353694574926
PSMG3	1.00782	0.94954	1.06967	0.797757	0.857765	1	PSMG3	1.01137	0.952798	1.07355	0.710252	0.800269	1	PSMG3	1.00173	0.943467	1.0636	0.954834	0.97452	1	PSMG3	1.00521	0.946568	1.06749	0.865425	0.919672	1	0.0883991627331309
GIPR	1.0076	0.950161	1.0685	0.800473	0.858714	1	GIPR	0.996472	0.939389	1.05702	0.906523	0.944078	1	GIPR	1.01338	0.955818	1.07442	0.65591	0.765058	1	GIPR	1.00111	0.943828	1.06187	0.970498	0.986085	1	0.414584050868965
IL17RB	1.00755	0.947487	1.07143	0.810356	0.866202	1	IL17RB	1.00211	0.941854	1.06621	0.946989	0.973203	1	IL17RB	1.01205	0.949582	1.07864	0.712435	0.816612	1	IL17RB	1.01521	0.951824	1.08281	0.64633	0.78529	1	0.0458800053387467
C1QTNF5	1.00714	0.949075	1.06876	0.814296	0.867868	1	C1QTNF5	1.01662	0.95824	1.07856	0.584873	0.70826	1	C1QTNF5	1.00054	0.94227	1.06241	0.986019	0.987373	1	C1QTNF5	1.00712	0.9484	1.06948	0.816895	0.899826	1	0.570488994983204
EP300	1.00691	0.94938	1.06792	0.818599	0.871181	1	EP300	1.00783	0.950401	1.06872	0.794491	0.868342	1	EP300	1.00668	0.949197	1.06763	0.824465	0.894398	1	EP300	1.00831	0.950747	1.06935	0.782708	0.884297	1	0.567921313258906
MZB1	1.00683	0.948054	1.06926	0.824397	0.876072	1	MZB1	1.02469	0.964586	1.08853	0.429082	0.57606	1	MZB1	0.977231	0.918106	1.04016	0.469481	0.62447	1	MZB1	0.987415	0.927364	1.05136	0.692394	0.822077	1	0.520528675801607
ZBP1	1.00676	0.947469	1.06977	0.827703	0.878305	1	ZBP1	1.00961	0.950229	1.07269	0.757223	0.841487	1	ZBP1	1.00222	0.942782	1.06541	0.94326	0.972056	1	ZBP1	1.00596	0.94621	1.06949	0.8491	0.915672	1	0.494021328162238
NDUFA5	1.0066	0.947548	1.06934	0.831045	0.880569	1	NDUFA5	1.00892	0.949895	1.07162	0.772699	0.852762	1	NDUFA5	1.00201	0.942922	1.06479	0.948457	0.97452	1	NDUFA5	1.00309	0.943947	1.06595	0.920657	0.964309	1	0.924490421751453
COL9A1	1.00591	0.946911	1.06859	0.848405	0.894864	1	COL9A1	1.00032	0.941513	1.06281	0.991638	0.994366	1	COL9A1	1.02963	0.96921	1.09381	0.343996	0.515994	1	COL9A1	1.02674	0.966119	1.09118	0.395348	0.588181	1	0.000839268786345689
CXCL12	1.00574	0.947582	1.06746	0.850673	0.894864	1	CXCL12	0.999493	0.94187	1.06064	0.986646	0.994366	1	CXCL12	1.01651	0.957736	1.07888	0.590035	0.713457	1	CXCL12	1.0165	0.958031	1.07854	0.588215	0.748576	1	0.979026336896638
SLAMF7	1.00545	0.947436	1.06702	0.85774	0.900998	1	SLAMF7	1.01101	0.952648	1.07295	0.718126	0.807892	1	SLAMF7	0.989079	0.931707	1.04998	0.718717	0.820575	1	SLAMF7	0.991968	0.934314	1.05318	0.7918	0.887505	1	0.888560391004938
IL1A	1.0043	0.948651	1.06321	0.88275	0.920527	1	IL1A	1.00383	0.949038	1.0618	0.893689	0.934719	1	IL1A	1.00462	0.948923	1.06359	0.874123	0.92466	1	IL1A	1.00145	0.946721	1.05933	0.95981	0.979974	1	0.254821207331152
SERPIND1	1.00345	0.943514	1.06719	0.91279	0.938539	1	SERPIND1	1.03451	0.972546	1.10043	0.281634	0.426843	1	SERPIND1	0.958831	0.899555	1.02201	0.196629	0.344444	1	SERPIND1	0.979296	0.918736	1.04385	0.52064	0.700271	1	0.337060736690371
SMPDL3A	1.0034	0.945538	1.0648	0.910806	0.938539	1	SMPDL3A	1.04989	0.989209	1.11429	0.108984	0.213001	1	SMPDL3A	1.00881	0.950366	1.07085	0.773321	0.856765	1	SMPDL3A	1.06025	0.998583	1.12573	0.0556751	0.149768	1	0.421375185519268
LGALS3BP	1.00338	0.945622	1.06466	0.911191	0.938539	1	LGALS3BP	1.03857	0.977807	1.10311	0.218572	0.35628	1	LGALS3BP	0.975024	0.91602	1.03783	0.427117	0.591955	1	LGALS3BP	1.00037	0.939307	1.0654	0.990794	0.998216	1	0.938885745915156
VEGFA	1.00333	0.943584	1.06686	0.915498	0.939997	1	VEGFA	1.0162	0.955527	1.08073	0.608902	0.72531	1	VEGFA	0.976091	0.916361	1.03971	0.452578	0.614393	1	VEGFA	0.979472	0.919438	1.04343	0.520409	0.700271	1	0.352115972192624
ANGPTL2	1.00282	0.943771	1.06557	0.927422	0.948233	1	ANGPTL2	1.02279	0.962267	1.08712	0.469035	0.611676	1	ANGPTL2	0.991705	0.931126	1.05622	0.795623	0.870885	1	ANGPTL2	1.00573	0.943954	1.07154	0.85987	0.917955	1	0.352639564083562
PTGES2	1.00264	0.943586	1.06538	0.932275	0.95053	1	PTGES2	1.00742	0.948232	1.0703	0.810921	0.879704	1	PTGES2	0.991322	0.932589	1.05375	0.779715	0.861846	1	PTGES2	0.992759	0.933942	1.05528	0.815596	0.899826	1	0.997689789263021
IL24	1.00204	0.945569	1.06189	0.945081	0.960898	1	IL24	1.00197	0.945819	1.06145	0.946747	0.973203	1	IL24	1.00145	0.945143	1.06112	0.960783	0.975369	1	IL24	1.00262	0.946654	1.0619	0.92875	0.9649	1	0.591419893702159
NFASC	1.00196	0.939712	1.06832	0.952368	0.966959	1	NFASC	1.01853	0.954411	1.08695	0.579977	0.705848	1	NFASC	0.938378	0.878591	1.00223	0.0582857	0.141634	1	NFASC	0.947981	0.886781	1.0134	0.116664	0.251623	1	0.148177729282672
CLEC4G	1.00079	0.942422	1.06278	0.979376	0.988366	1	CLEC4G	1.00353	0.944813	1.0659	0.908762	0.944856	1	CLEC4G	1.00513	0.945467	1.06857	0.869726	0.922897	1	CLEC4G	0.999094	0.93965	1.0623	0.976898	0.989229	1	0.315253527946351
FCRL6	1.00046	0.943893	1.06041	0.987748	0.993197	1	FCRL6	1.01449	0.957527	1.07484	0.625641	0.738013	1	FCRL6	0.998924	0.941943	1.05935	0.971337	0.98327	1	FCRL6	1.00373	0.947134	1.06372	0.899825	0.94657	1	0.326583429079148
COL5A1	1.00009	0.941997	1.06177	0.997601	0.999856	1	COL5A1	1.0163	0.956977	1.0793	0.598242	0.718481	1	COL5A1	0.978324	0.921717	1.03841	0.471137	0.62447	1	COL5A1	0.998844	0.940948	1.0603	0.969708	0.986085	1	0.380384892960022
TGFB1	1.00003	0.940156	1.06371	0.999291	0.999856	1	TGFB1	1.01224	0.951979	1.07632	0.697662	0.789744	1	TGFB1	0.975213	0.915981	1.03828	0.432403	0.595224	1	TGFB1	0.981387	0.922316	1.04424	0.553048	0.72253	1	0.682971691586933
CCL17	1.00001	0.941913	1.06168	0.999856	0.999856	1	CCL17	1.01226	0.953894	1.0742	0.687567	0.780742	1	CCL17	0.982242	0.92498	1.04305	0.558791	0.699928	1	CCL17	0.993503	0.936026	1.05451	0.830245	0.910148	1	0.752894426515683
SPRED2	0.999962	0.942318	1.06113	0.999	0.999856	1	SPRED2	0.99231	0.935185	1.05292	0.798568	0.870189	1	SPRED2	0.998553	0.940806	1.05984	0.961989	0.975369	1	SPRED2	0.997343	0.939647	1.05858	0.930278	0.9649	1	0.217108777255882
PENK	0.999302	0.940321	1.06198	0.982062	0.988844	1	PENK	1.00522	0.945867	1.06831	0.866746	0.914411	1	PENK	0.983553	0.921454	1.04984	0.618206	0.741237	1	PENK	0.973972	0.91229	1.03983	0.429501	0.617497	1	0.587127560550772
CD22	0.999241	0.94096	1.06113	0.980231	0.988366	1	CD22	0.995331	0.936894	1.05741	0.879497	0.924287	1	CD22	0.987004	0.928394	1.04931	0.675342	0.782387	1	CD22	0.98109	0.922538	1.04336	0.543154	0.717317	1	0.456093878682621
NXPH3	0.998602	0.939803	1.06108	0.963967	0.974663	1	NXPH3	1.00124	0.942258	1.06391	0.968101	0.982086	1	NXPH3	1.00201	0.940775	1.06723	0.950283	0.97452	1	NXPH3	1.0114	0.949546	1.07728	0.724839	0.845452	1	0.298888909830132
LPA	0.998574	0.941892	1.05867	0.961831	0.973963	1	LPA	0.992811	0.936787	1.05219	0.807646	0.877457	1	LPA	0.990813	0.934555	1.05046	0.756974	0.845434	1	LPA	0.99178	0.935957	1.05093	0.780054	0.884297	1	0.915436770266173
CLEC4A	0.998527	0.939885	1.06083	0.961939	0.973963	1	CLEC4A	0.956546	0.900735	1.01582	0.147509	0.264212	1	CLEC4A	1.02754	0.966138	1.09283	0.387533	0.564735	1	CLEC4A	0.991168	0.932075	1.05401	0.777279	0.883989	1	0.94645061293052
FGF20	0.997931	0.941264	1.05801	0.94464	0.960898	1	FGF20	0.993753	0.937362	1.05354	0.833464	0.89221	1	FGF20	1.00269	0.945711	1.0631	0.928332	0.961298	1	FGF20	1.00004	0.943309	1.06018	0.998977	0.998977	1	0.52075740674724
WASL	0.997421	0.940466	1.05782	0.93139	0.95053	1	WASL	0.99232	0.935985	1.05205	0.795986	0.868674	1	WASL	1.01248	0.954433	1.07406	0.680519	0.784966	1	WASL	1.01008	0.952415	1.07124	0.738082	0.855671	1	0.071576599852456
CD3G	0.997099	0.940157	1.05749	0.922855	0.944889	1	CD3G	0.991413	0.934936	1.0513	0.773218	0.852762	1	CD3G	0.99747	0.940436	1.05796	0.932807	0.96377	1	CD3G	0.99486	0.93801	1.05516	0.863721	0.919201	1	0.926437143505439
PRDX2	0.996876	0.939169	1.05813	0.91808	0.941322	1	PRDX2	0.9979	0.939756	1.05964	0.945277	0.973203	1	PRDX2	1.00082	0.942876	1.06233	0.978407	0.983394	1	PRDX2	1.0043	0.945748	1.06648	0.888604	0.93883	1	0.163922501673836
RPA2	0.996677	0.93909	1.0578	0.912727	0.938539	1	RPA2	1.0018	0.943466	1.06374	0.953188	0.973213	1	RPA2	0.994296	0.936552	1.0556	0.851347	0.912694	1	RPA2	0.999836	0.941239	1.06208	0.99575	0.998977	1	0.221957403146023
CAT	0.995978	0.937412	1.0582	0.896288	0.926799	1	CAT	0.998133	0.939277	1.06068	0.95194	0.973213	1	CAT	1.00187	0.942985	1.06443	0.951782	0.97452	1	CAT	1.00851	0.948997	1.07175	0.784899	0.884297	1	0.0518004375954686
MRPS16	0.995878	0.938478	1.05679	0.891522	0.923726	1	MRPS16	1.00173	0.943542	1.0635	0.954942	0.97364	1	MRPS16	0.996614	0.938906	1.05787	0.911273	0.949026	1	MRPS16	1.00205	0.943653	1.06407	0.946597	0.973418	1	0.735309132674445
DDX4	0.995724	0.93885	1.05604	0.886433	0.920527	1	DDX4	0.99427	0.937294	1.05471	0.848637	0.904468	1	DDX4	0.993306	0.93644	1.05362	0.823291	0.894398	1	DDX4	0.994486	0.937333	1.05512	0.854718	0.91677	1	0.788470208059675
IL18	0.995702	0.93565	1.05961	0.892049	0.923726	1	IL18	1.02023	0.95872	1.08569	0.527855	0.663459	1	IL18	0.976951	0.917052	1.04076	0.470093	0.62447	1	IL18	0.992114	0.931163	1.05705	0.806646	0.896617	1	0.928469916221504
CSH1	0.995658	0.938508	1.05629	0.885282	0.920527	1	CSH1	0.999639	0.942366	1.06039	0.990435	0.994366	1	CSH1	0.998982	0.941613	1.05985	0.973064	0.98327	1	CSH1	1.00549	0.947819	1.06666	0.855931	0.91677	1	0.842145054753626
APOA4	0.995578	0.937046	1.05777	0.886003	0.920527	1	APOA4	1.01173	0.952085	1.07511	0.706837	0.79889	1	APOA4	0.966748	0.908106	1.02918	0.289509	0.455544	1	APOA4	0.972254	0.912941	1.03542	0.380948	0.573784	1	0.289038093692123
CRISP3	0.995077	0.937236	1.05649	0.871677	0.91039	1	CRISP3	0.986175	0.929048	1.04681	0.647479	0.754013	1	CRISP3	1.00151	0.942563	1.06415	0.96102	0.975369	1	CRISP3	0.994352	0.935483	1.05692	0.855646	0.91677	1	0.288904487807093
IL36A	0.995013	0.937928	1.05557	0.868276	0.90814	1	IL36A	0.986439	0.929626	1.04672	0.651893	0.755234	1	IL36A	0.997004	0.939758	1.05774	0.920783	0.955513	1	IL36A	0.984838	0.927996	1.04516	0.614492	0.768379	1	0.784968434080852
MCEMP1	0.994707	0.936887	1.0561	0.862107	0.902982	1	MCEMP1	0.998801	0.940841	1.06033	0.968614	0.982086	1	MCEMP1	0.985106	0.927442	1.04636	0.62584	0.745486	1	MCEMP1	0.986882	0.929303	1.04803	0.666809	0.802233	1	0.667868731646076
CTBS	0.994471	0.935181	1.05752	0.859684	0.90174	1	CTBS	1.03643	0.974167	1.10266	0.257668	0.402227	1	CTBS	0.967801	0.909664	1.02965	0.300449	0.469009	1	CTBS	1.00357	0.942912	1.06814	0.910684	0.955235	1	0.391003052419929
SLITRK1	0.99403	0.933952	1.05797	0.850671	0.894864	1	SLITRK1	0.989023	0.929383	1.05249	0.72797	0.815192	1	SLITRK1	1.02002	0.953601	1.09107	0.563931	0.705155	1	SLITRK1	1.02492	0.958176	1.09632	0.473708	0.664102	1	0.0278050147824374
BLNK	0.993907	0.936503	1.05483	0.840432	0.887935	1	BLNK	0.998638	0.940725	1.06012	0.964334	0.981843	1	BLNK	0.98249	0.924939	1.04362	0.566253	0.705758	1	BLNK	0.985733	0.927816	1.04726	0.641828	0.78243	1	0.210763681337459
NCF2	0.993637	0.935444	1.05545	0.835773	0.884294	1	NCF2	1.00439	0.945408	1.06706	0.887147	0.930547	1	NCF2	0.981514	0.923354	1.04334	0.549378	0.693333	1	NCF2	0.993403	0.934351	1.05619	0.832368	0.910863	1	0.0192588770164544
DBH	0.992702	0.934413	1.05463	0.81248	0.8672	1	DBH	0.993281	0.935205	1.05496	0.826391	0.889866	1	DBH	0.994163	0.93566	1.05632	0.849951	0.912539	1	DBH	0.995995	0.937493	1.05815	0.896611	0.945918	1	0.717431362502342
CPOX	0.992593	0.934921	1.05382	0.807668	0.864596	1	CPOX	0.999591	0.942203	1.06047	0.989184	0.994366	1	CPOX	1.0001	0.941974	1.06182	0.997262	0.997262	1	CPOX	1.01033	0.952291	1.0719	0.733586	0.852925	1	0.293703472477075
FCRL3	0.992484	0.937053	1.05119	0.796938	0.857765	1	FCRL3	1.00006	0.94464	1.05874	0.998298	0.998392	1	FCRL3	0.98979	0.934292	1.04858	0.7274	0.826164	1	FCRL3	1.00084	0.944964	1.06003	0.977016	0.989229	1	0.166771940796132
LSP1	0.992101	0.932773	1.0552	0.800995	0.858714	1	LSP1	0.996558	0.936546	1.06042	0.91336	0.94714	1	LSP1	0.974195	0.914222	1.0381	0.419991	0.58834	1	LSP1	0.973944	0.91368	1.03818	0.417879	0.610489	1	0.353637281414761
TPP1	0.991995	0.932929	1.0548	0.797475	0.857765	1	TPP1	1.02931	0.968064	1.09443	0.356022	0.506914	1	TPP1	0.953902	0.89583	1.01574	0.140843	0.273071	1	TPP1	0.988574	0.928458	1.05258	0.719594	0.843295	1	0.267942640973928
PGR	0.991921	0.934826	1.0525	0.788546	0.85163	1	PGR	0.989852	0.933222	1.04992	0.734363	0.819706	1	PGR	0.999083	0.941493	1.0602	0.975852	0.98327	1	PGR	0.993075	0.935895	1.05375	0.81836	0.899826	1	0.89416757474147
PGLYRP2	0.991683	0.93424	1.05266	0.783834	0.848287	1	PGLYRP2	0.987519	0.930405	1.04814	0.679477	0.773967	1	PGLYRP2	0.991262	0.933943	1.0521	0.77274	0.856765	1	PGLYRP2	0.984365	0.927573	1.04464	0.603254	0.760852	1	0.0982570212093409
PSMG4	0.991409	0.933939	1.05242	0.777031	0.843948	1	PSMG4	0.993591	0.935811	1.05494	0.833414	0.89221	1	PSMG4	0.990081	0.932538	1.05117	0.744191	0.835925	1	PSMG4	0.993822	0.935912	1.05531	0.839663	0.910863	1	0.205389136082547
CFHR4	0.991222	0.934885	1.05095	0.767744	0.837853	1	CFHR4	0.981283	0.925679	1.04023	0.525532	0.66168	1	CFHR4	0.991969	0.935226	1.05215	0.788472	0.866962	1	CFHR4	0.981387	0.925407	1.04075	0.530683	0.70855	1	0.529056726988164
IL1B	0.99096	0.93363	1.05181	0.765206	0.836334	1	IL1B	0.98909	0.9315	1.05024	0.720028	0.808783	1	IL1B	0.989263	0.932008	1.05004	0.722678	0.823176	1	IL1B	0.986307	0.928672	1.04752	0.653565	0.790833	1	0.770632267968952
CCL23	0.990902	0.9316	1.05398	0.771612	0.83956	1	CCL23	0.999585	0.94008	1.06286	0.989414	0.994366	1	CCL23	1.0042	0.942043	1.07046	0.897688	0.938902	1	CCL23	1.00283	0.941085	1.06863	0.930486	0.9649	1	0.332511775135498
BMP10	0.99077	0.931072	1.0543	0.769944	0.838998	1	BMP10	0.993764	0.934466	1.05682	0.842038	0.898749	1	BMP10	0.982997	0.923038	1.04685	0.593283	0.716065	1	BMP10	0.990903	0.93074	1.05496	0.774916	0.882678	1	0.482325150608068
KLK7	0.990717	0.932163	1.05295	0.764131	0.836334	1	KLK7	0.994564	0.93584	1.05697	0.860657	0.914411	1	KLK7	0.996349	0.936898	1.05957	0.907246	0.946411	1	KLK7	0.994292	0.934719	1.05766	0.855916	0.91677	1	0.735944711905768
CD40	0.990394	0.930717	1.0539	0.760808	0.834029	1	CD40	1.00556	0.944727	1.0703	0.861833	0.914411	1	CD40	0.975427	0.916015	1.03869	0.437769	0.59875	1	CD40	0.984886	0.924649	1.04905	0.636256	0.780859	1	0.252007988971044
SERPINB8	0.990332	0.932332	1.05194	0.752373	0.82727	1	SERPINB8	1.00527	0.946535	1.06765	0.864142	0.914411	1	SERPINB8	0.973573	0.914841	1.03608	0.398875	0.57353	1	SERPINB8	0.979847	0.920862	1.04261	0.520422	0.700271	1	0.0858877006181324
CFHR5	0.989944	0.932688	1.05071	0.739518	0.818071	1	CFHR5	0.981778	0.924752	1.04232	0.546946	0.67695	1	CFHR5	0.981603	0.924624	1.04209	0.542788	0.68816	1	CFHR5	0.972742	0.916033	1.03296	0.367166	0.567084	1	0.478736393859822
IL11	0.989732	0.931987	1.05105	0.736488	0.815957	1	IL11	0.976033	0.919444	1.03611	0.426005	0.572985	1	IL11	0.997449	0.939482	1.05899	0.933363	0.96377	1	IL11	0.985676	0.928697	1.04615	0.63485	0.780859	1	0.357067328230686
TXN	0.98934	0.931961	1.05025	0.725155	0.808665	1	TXN	0.997709	0.939874	1.0591	0.93999	0.970613	1	TXN	0.984967	0.927692	1.04578	0.620207	0.741718	1	TXN	0.992779	0.934878	1.05427	0.813135	0.899507	1	0.305466087902549
SPINT2	0.989245	0.930194	1.05204	0.730592	0.81113	1	SPINT2	0.996252	0.936508	1.05981	0.905264	0.944078	1	SPINT2	0.962674	0.904165	1.02497	0.234424	0.387517	1	SPINT2	0.963845	0.905205	1.02628	0.250212	0.425186	1	0.998156676568331
APOB	0.988975	0.932294	1.0491	0.712768	0.801864	1	APOB	0.991701	0.934918	1.05193	0.781763	0.858624	1	APOB	0.99423	0.937316	1.0546	0.847427	0.912517	1	APOB	0.997357	0.940305	1.05787	0.929835	0.9649	1	0.330930151657867
SDK2	0.988493	0.931336	1.04916	0.703307	0.79367	1	SDK2	0.986373	0.929109	1.04717	0.65298	0.755234	1	SDK2	0.98644	0.929438	1.04694	0.653024	0.764133	1	SDK2	0.982996	0.925794	1.04373	0.575034	0.743263	1	0.824800263442216
IL33	0.988479	0.931757	1.04865	0.700735	0.793133	1	IL33	0.982615	0.926636	1.04198	0.557859	0.689286	1	IL33	0.991641	0.934544	1.05223	0.781454	0.861846	1	IL33	0.982219	0.926078	1.04176	0.550197	0.721392	1	0.199004257858804
IL21R	0.987738	0.931767	1.04707	0.678471	0.776461	1	IL21R	0.995933	0.940256	1.05491	0.889566	0.931743	1	IL21R	0.982509	0.926865	1.04149	0.553029	0.6951	1	IL21R	0.985625	0.930717	1.04377	0.620527	0.771953	1	0.674196463076409
RALB	0.987384	0.931092	1.04708	0.671622	0.76983	1	RALB	0.989952	0.933131	1.05023	0.737724	0.82107	1	RALB	0.982586	0.926513	1.04205	0.557893	0.699928	1	RALB	0.981741	0.925236	1.0417	0.542322	0.717317	1	0.0850634816113019
AFAP1	0.987128	0.928126	1.04988	0.68033	0.777368	1	AFAP1	0.983837	0.925447	1.04591	0.601673	0.721414	1	AFAP1	0.99441	0.934652	1.05799	0.859295	0.917168	1	AFAP1	0.988794	0.929564	1.0518	0.720676	0.843295	1	0.502290108983125
LY75	0.986871	0.929914	1.04732	0.663048	0.764813	1	LY75	0.984839	0.928046	1.04511	0.61419	0.72804	1	LY75	0.983595	0.92681	1.04386	0.585627	0.713457	1	LY75	0.981604	0.924977	1.0417	0.540238	0.717317	1	0.833533012461153
CELSR2	0.986631	0.930414	1.04624	0.652965	0.756936	1	CELSR2	1.00816	0.950676	1.06913	0.786095	0.861749	1	CELSR2	0.978721	0.918831	1.04252	0.504386	0.650792	1	CELSR2	0.988533	0.928001	1.05301	0.720538	0.843295	1	0.319629434987184
NAGPA	0.986174	0.928082	1.0479	0.653104	0.756936	1	NAGPA	1.00525	0.945643	1.06862	0.8666	0.914411	1	NAGPA	0.978291	0.920452	1.03976	0.480267	0.631013	1	NAGPA	0.99455	0.935413	1.05743	0.861291	0.917955	1	0.542102903014081
TPSAB1	0.98596	0.928763	1.04668	0.642854	0.753441	1	TPSAB1	0.994863	0.936793	1.05653	0.866703	0.914411	1	TPSAB1	0.976382	0.919045	1.0373	0.43888	0.599145	1	TPSAB1	0.983329	0.925543	1.04472	0.586393	0.748576	1	0.929282579348358
SELL	0.985951	0.927719	1.04784	0.64873	0.756936	1	SELL	0.968486	0.911649	1.02887	0.299393	0.446491	1	SELL	0.998269	0.938937	1.06135	0.955805	0.97452	1	SELL	0.983315	0.925027	1.04528	0.589414	0.748576	1	0.728701245510241
HIF1A	0.985628	0.928589	1.04617	0.634115	0.749222	1	HIF1A	0.998151	0.939985	1.05992	0.951824	0.973213	1	HIF1A	0.983427	0.926224	1.04416	0.584658	0.713457	1	HIF1A	0.991955	0.934007	1.0535	0.792546	0.887505	1	0.196004103133829
PSPN	0.984628	0.908738	1.06686	0.705031	0.794386	1	PSPN	1.0183	0.938929	1.10439	0.66135	0.760224	1	PSPN	0.974354	0.896199	1.05932	0.542511	0.68816	1	PSPN	0.990314	0.910503	1.07712	0.820404	0.900714	1	0.350419933578706
GCHFR	0.984276	0.921398	1.05145	0.637968	0.751339	1	GCHFR	1.00511	0.940849	1.07375	0.879911	0.924287	1	GCHFR	0.951691	0.888762	1.01908	0.156016	0.293133	1	GCHFR	0.964195	0.900394	1.03252	0.296562	0.483656	1	0.100596199926486
SHH	0.983993	0.927774	1.04362	0.590854	0.714541	1	SHH	0.992193	0.935377	1.05246	0.794487	0.868342	1	SHH	0.978439	0.922382	1.0379	0.46901	0.62447	1	SHH	0.98573	0.929016	1.04591	0.634497	0.780859	1	0.833864599864615
CRHBP	0.983896	0.925146	1.04638	0.605293	0.724563	1	CRHBP	1.02225	0.960927	1.08748	0.485686	0.626664	1	CRHBP	0.949999	0.890993	1.01291	0.116926	0.238765	1	CRHBP	0.970461	0.910066	1.03486	0.360383	0.558977	1	0.86410333919104
PNLIPRP2	0.983101	0.926372	1.0433	0.5741	0.704577	1	PNLIPRP2	0.975127	0.91908	1.03459	0.404301	0.556104	1	PNLIPRP2	0.969504	0.913581	1.02885	0.30692	0.472963	1	PNLIPRP2	0.970131	0.914385	1.02928	0.315237	0.506185	1	0.0600535839161294
RIDA	0.983066	0.923348	1.04665	0.593242	0.716016	1	RIDA	1.0172	0.955492	1.08289	0.593332	0.716125	1	RIDA	0.958176	0.896871	1.02367	0.205353	0.352241	1	RIDA	0.980163	0.917558	1.04704	0.551861	0.722275	1	0.140030675695503
NFATC3	0.982953	0.925589	1.04387	0.575173	0.704707	1	NFATC3	0.993756	0.93612	1.05494	0.837205	0.894901	1	NFATC3	0.972664	0.915453	1.03345	0.370167	0.547367	1	NFATC3	0.98317	0.925775	1.04412	0.58021	0.743362	1	0.858702707899601
DGKZ	0.982561	0.925846	1.04275	0.561944	0.691989	1	DGKZ	0.982964	0.926354	1.04303	0.570203	0.697446	1	DGKZ	0.982988	0.926078	1.0434	0.572828	0.708718	1	DGKZ	0.988671	0.93154	1.0493	0.707519	0.833249	1	0.571705817401903
MST1	0.981321	0.924964	1.04111	0.532063	0.661901	1	MST1	0.993001	0.935458	1.05408	0.817634	0.883045	1	MST1	0.964038	0.908714	1.02273	0.224513	0.377991	1	MST1	0.972308	0.916132	1.03193	0.355042	0.551867	1	0.977259715532945
IL10RA	0.980795	0.923813	1.04129	0.525421	0.657472	1	IL10RA	0.987068	0.929809	1.04785	0.669447	0.767338	1	IL10RA	0.975826	0.918772	1.03642	0.425972	0.591493	1	IL10RA	0.979352	0.922159	1.04009	0.496781	0.682671	1	0.72387894162416
CLEC4C	0.979457	0.923501	1.0388	0.489208	0.621959	1	CLEC4C	0.980259	0.9242	1.03972	0.506949	0.643968	1	CLEC4C	0.979638	0.923733	1.03893	0.492596	0.641255	1	CLEC4C	0.979872	0.923884	1.03925	0.49819	0.682671	1	0.168409370752089
ROBO1	0.979335	0.922043	1.04019	0.497183	0.629247	1	ROBO1	0.983798	0.925971	1.04524	0.597161	0.718367	1	ROBO1	0.958193	0.901827	1.01808	0.167396	0.307384	1	ROBO1	0.960197	0.903589	1.02035	0.190163	0.358213	1	0.445038362081898
C1R	0.978362	0.921334	1.03892	0.475289	0.610011	1	C1R	0.986038	0.928138	1.04755	0.648837	0.754389	1	C1R	0.969976	0.91266	1.03089	0.326618	0.497087	1	C1R	0.97255	0.914772	1.03398	0.373091	0.572064	1	0.889183112241189
MEGF10	0.978293	0.919121	1.04128	0.490572	0.621959	1	MEGF10	0.964301	0.906236	1.02609	0.251274	0.393933	1	MEGF10	0.995602	0.934894	1.06025	0.890786	0.934364	1	MEGF10	0.993745	0.933403	1.05799	0.844363	0.911912	1	0.428501950615275
JAM3	0.978022	0.919651	1.0401	0.479075	0.613788	1	JAM3	0.979409	0.921021	1.0415	0.507047	0.643968	1	JAM3	0.96241	0.904584	1.02393	0.225563	0.378883	1	JAM3	0.958734	0.901283	1.01985	0.181336	0.347878	1	0.744733664775191
DNPH1	0.97799	0.921622	1.03781	0.462461	0.599232	1	DNPH1	0.985207	0.928584	1.04528	0.621674	0.734523	1	DNPH1	0.975452	0.918944	1.03543	0.414326	0.585356	1	DNPH1	0.985537	0.928581	1.04599	0.63147	0.780859	1	0.33308458657794
SERPINA4	0.977911	0.921348	1.03795	0.462462	0.599232	1	SERPINA4	0.986714	0.92964	1.04729	0.659964	0.760053	1	SERPINA4	0.978829	0.922348	1.03877	0.480401	0.631013	1	SERPINA4	0.986526	0.929683	1.04684	0.654146	0.790833	1	0.711120980576531
CTSC	0.97776	0.919573	1.03963	0.472458	0.607446	1	CTSC	1.00126	0.941473	1.06485	0.967985	0.982086	1	CTSC	0.973201	0.914912	1.0352	0.388678	0.564735	1	CTSC	0.995974	0.936068	1.05971	0.898568	0.94657	1	0.783718794430066
RLN2	0.977365	0.913845	1.0453	0.504279	0.63602	1	RLN2	0.982777	0.91862	1.05141	0.613983	0.72804	1	RLN2	0.971066	0.906802	1.03988	0.400657	0.574958	1	RLN2	0.969582	0.904938	1.03884	0.380232	0.573784	1	0.602166344328002
CD226	0.977322	0.921419	1.03662	0.445288	0.582792	1	CD226	0.978129	0.922854	1.03671	0.456214	0.603593	1	CD226	0.974111	0.918324	1.03329	0.383357	0.562114	1	CD226	0.973771	0.918612	1.03224	0.371673	0.571623	1	0.492056077990956
MMP1	0.977264	0.920861	1.03712	0.448295	0.583584	1	MMP1	0.974769	0.918541	1.03444	0.399215	0.550147	1	MMP1	0.956707	0.90121	1.01562	0.146628	0.280555	1	MMP1	0.951081	0.895965	1.00959	0.099629	0.22626	1	0.1867430160508
STX5	0.977148	0.921075	1.03663	0.443274	0.582792	1	STX5	0.966697	0.911451	1.02529	0.259277	0.403012	1	STX5	0.97476	0.918779	1.03415	0.396905	0.573011	1	STX5	0.965381	0.910134	1.02398	0.241288	0.413879	1	0.75191110499433
TSC1	0.977145	0.920876	1.03685	0.444834	0.582792	1	TSC1	0.972706	0.916906	1.0319	0.358568	0.509544	1	TSC1	0.977996	0.921524	1.03793	0.463438	0.623333	1	TSC1	0.977059	0.920679	1.03689	0.444076	0.632287	1	0.0405299080855664
PZP	0.977084	0.898989	1.06196	0.585449	0.711212	1	PZP	0.969602	0.891091	1.05503	0.473664	0.61551	1	PZP	0.960339	0.882953	1.04451	0.345117	0.516613	1	PZP	0.944655	0.86779	1.02833	0.188557	0.35611	1	0.0429969819313828
UBE2Z	0.977033	0.92074	1.03677	0.442856	0.582792	1	UBE2Z	0.981306	0.924491	1.04161	0.535171	0.669193	1	UBE2Z	0.978274	0.921579	1.03846	0.470829	0.62447	1	UBE2Z	0.984109	0.926683	1.04509	0.601554	0.760022	1	0.763857745264672
CCL28	0.975947	0.91691	1.03878	0.444423	0.582792	1	CCL28	0.986818	0.92696	1.05054	0.677684	0.773133	1	CCL28	0.965912	0.906954	1.0287	0.280437	0.446831	1	CCL28	0.977634	0.917785	1.04138	0.482793	0.672908	1	0.354295979883177
CD36	0.975905	0.917847	1.03764	0.43576	0.576532	1	CD36	0.985377	0.927417	1.04696	0.633896	0.744138	1	CD36	0.974468	0.915416	1.03733	0.417421	0.587452	1	CD36	0.975267	0.916641	1.03764	0.428518	0.617497	1	0.975797690809278
OMD	0.975895	0.916409	1.03924	0.447001	0.582941	1	OMD	0.959322	0.900922	1.02151	0.194999	0.323077	1	OMD	1.01795	0.954471	1.08565	0.588169	0.713457	1	OMD	1.02012	0.956399	1.08809	0.54493	0.718362	1	0.41466457536818
GBP2	0.975663	0.919237	1.03555	0.417609	0.555542	1	GBP2	0.97554	0.919511	1.03498	0.411894	0.564419	1	GBP2	0.97451	0.917905	1.03461	0.397728	0.573011	1	GBP2	0.976369	0.920174	1.036	0.429102	0.617497	1	0.0157401070925784
FUOM	0.975481	0.915088	1.03986	0.446468	0.582941	1	FUOM	1.01945	0.955531	1.08765	0.559812	0.69053	1	FUOM	0.95144	0.890364	1.01671	0.141417	0.273456	1	FUOM	0.985678	0.921662	1.05414	0.673725	0.806886	1	0.470567733363743
MTDH	0.974886	0.918841	1.03435	0.399789	0.541722	1	MTDH	0.982838	0.926395	1.04272	0.566193	0.693705	1	MTDH	0.961944	0.906479	1.0208	0.200385	0.347688	1	MTDH	0.965219	0.909539	1.02431	0.242912	0.415687	1	0.925660474056697
IL22RA1	0.974845	0.917958	1.03526	0.406282	0.546732	1	IL22RA1	0.977336	0.920404	1.03779	0.454068	0.601847	1	IL22RA1	0.98254	0.925135	1.04351	0.566349	0.705758	1	IL22RA1	0.982629	0.92544	1.04335	0.566779	0.733893	1	0.925473131477068
PTP4A3	0.974362	0.916597	1.03577	0.40488	0.546588	1	PTP4A3	1.003	0.943875	1.06583	0.922986	0.954407	1	PTP4A3	0.961456	0.902841	1.02388	0.220671	0.374031	1	PTP4A3	0.982514	0.922976	1.04589	0.580192	0.743362	1	0.148797988420536
CFI	0.973854	0.913969	1.03766	0.413248	0.552744	1	CFI	0.992456	0.93125	1.05769	0.815641	0.88234	1	CFI	0.933001	0.872011	0.998257	0.0443732	0.115529	1	CFI	0.939968	0.878663	1.00555	0.0720052	0.175558	1	0.26705441172717
NEDD4L	0.973669	0.917911	1.03281	0.375139	0.516968	1	NEDD4L	0.972555	0.916978	1.0315	0.353964	0.50497	1	NEDD4L	0.975843	0.919854	1.03524	0.417287	0.587452	1	NEDD4L	0.975594	0.919586	1.03501	0.412731	0.605296	1	0.207799671191061
IL20	0.973606	0.917598	1.03303	0.376227	0.517489	1	IL20	0.966851	0.911269	1.02582	0.264444	0.407355	1	IL20	0.968146	0.912335	1.02737	0.285259	0.451093	1	IL20	0.962059	0.906666	1.02084	0.201108	0.366057	1	0.165124063428894
PRKAB1	0.973256	0.915785	1.03433	0.382698	0.523428	1	PRKAB1	0.978402	0.920793	1.03962	0.480696	0.622428	1	PRKAB1	0.967601	0.91028	1.02853	0.290481	0.455544	1	PRKAB1	0.968976	0.911625	1.02994	0.311337	0.502134	1	0.145811320026164
CD6	0.973143	0.915833	1.03404	0.379355	0.520134	1	CD6	0.979938	0.92222	1.04127	0.512906	0.648094	1	CD6	0.963946	0.906332	1.02522	0.242896	0.397021	1	CD6	0.967492	0.909438	1.02925	0.295202	0.483548	1	0.959371585411197
WFIKKN2	0.972927	0.916438	1.0329	0.368484	0.509724	1	WFIKKN2	0.958033	0.902183	1.01734	0.161822	0.281548	1	WFIKKN2	0.994629	0.932675	1.0607	0.869642	0.922897	1	WFIKKN2	0.990605	0.92895	1.05635	0.773413	0.882678	1	0.858499938672634
FLT3LG	0.971901	0.912934	1.03468	0.372121	0.513781	1	FLT3LG	1.00211	0.94072	1.06751	0.947839	0.973203	1	FLT3LG	0.968113	0.909209	1.03083	0.311631	0.478247	1	FLT3LG	0.99714	0.935893	1.06239	0.929429	0.9649	1	0.13443251463262
F12	0.971582	0.914326	1.03242	0.352217	0.489078	1	F12	0.977374	0.919464	1.03893	0.4627	0.608172	1	F12	0.970603	0.912899	1.03195	0.340023	0.512141	1	F12	0.972628	0.914464	1.03449	0.377689	0.573784	1	0.650023179712417
PSIP1	0.971577	0.914757	1.03193	0.348323	0.48482	1	PSIP1	0.987761	0.930408	1.04865	0.686599	0.780742	1	PSIP1	0.966377	0.909064	1.0273	0.272904	0.436288	1	PSIP1	0.979382	0.921552	1.04084	0.50228	0.684209	1	0.38063227798899
CD5L	0.971571	0.915635	1.03092	0.340441	0.477272	1	CD5L	0.966176	0.910806	1.02491	0.253144	0.396012	1	CD5L	0.973298	0.917123	1.03291	0.372229	0.549302	1	CD5L	0.964724	0.909275	1.02355	0.234391	0.403951	1	0.355399098965004
IL13	0.971238	0.915294	1.0306	0.334961	0.472314	1	IL13	0.964794	0.909337	1.02363	0.235377	0.375714	1	IL13	0.976571	0.920138	1.03647	0.435018	0.597228	1	IL13	0.969822	0.913851	1.02922	0.312338	0.502636	1	0.297846185658863
F2R	0.970994	0.913044	1.03262	0.348485	0.48482	1	F2R	0.980539	0.922161	1.04261	0.530321	0.665156	1	F2R	0.954111	0.896704	1.01519	0.137881	0.269477	1	F2R	0.958847	0.901192	1.02019	0.184114	0.351359	1	0.727587556976683
NME3	0.970947	0.915559	1.02969	0.3252	0.46468	1	NME3	0.96713	0.911947	1.02565	0.264864	0.407355	1	NME3	0.981941	0.925774	1.04152	0.544232	0.688794	1	NME3	0.984371	0.927907	1.04427	0.601214	0.760022	1	0.871048071056145
PI16	0.97063	0.913431	1.03141	0.336069	0.472963	1	PI16	0.97115	0.913893	1.03199	0.345059	0.497206	1	PI16	0.977903	0.919098	1.04047	0.480075	0.631013	1	PI16	0.973669	0.914774	1.03636	0.401914	0.594312	1	0.440898577315329
TNFRSF13C	0.97051	0.914111	1.03039	0.327123	0.465767	1	TNFRSF13C	0.968885	0.912655	1.02858	0.300111	0.446491	1	TNFRSF13C	0.964889	0.907789	1.02558	0.250817	0.407228	1	TNFRSF13C	0.964706	0.907598	1.02541	0.248455	0.423187	1	0.610386955972267
REPS1	0.970148	0.914533	1.02914	0.314326	0.454139	1	REPS1	0.971029	0.915597	1.02982	0.326957	0.480547	1	REPS1	0.969605	0.913987	1.02861	0.305771	0.472963	1	REPS1	0.969341	0.914094	1.02793	0.298336	0.485462	1	0.905563470438928
RNF31	0.969958	0.914215	1.0291	0.312457	0.453764	1	RNF31	0.963384	0.908227	1.02189	0.214946	0.351336	1	RNF31	0.966777	0.911266	1.02567	0.262766	0.421002	1	RNF31	0.962354	0.907235	1.02082	0.202261	0.366787	1	0.324236448078239
FGF19	0.969819	0.91359	1.02951	0.314596	0.454139	1	FGF19	0.968258	0.912277	1.02768	0.28844	0.43518	1	FGF19	0.989089	0.931702	1.05001	0.719048	0.820575	1	FGF19	0.997338	0.939603	1.05862	0.930191	0.9649	1	0.674767691553384
LGMN	0.969676	0.913078	1.02978	0.315607	0.454698	1	LGMN	0.991501	0.933479	1.05313	0.781445	0.858624	1	LGMN	0.932863	0.877812	0.991367	0.0251333	0.0779667	1	LGMN	0.95052	0.894238	1.01034	0.103208	0.230794	1	0.99350321577219
AGT	0.969586	0.912173	1.03061	0.321331	0.460216	1	AGT	0.975185	0.91718	1.03686	0.4219	0.571682	1	AGT	0.977924	0.920116	1.03936	0.472712	0.625421	1	AGT	0.983506	0.925368	1.0453	0.592666	0.751398	1	0.477101794999293
AMN	0.968566	0.912199	1.02842	0.296475	0.437008	1	AMN	0.991031	0.933105	1.05255	0.769371	0.851095	1	AMN	0.961468	0.905296	1.02113	0.200791	0.347688	1	AMN	0.977766	0.92038	1.03873	0.466243	0.655171	1	0.715959233507448
C1S	0.968472	0.911913	1.02854	0.296734	0.437008	1	C1S	0.98306	0.925516	1.04418	0.578796	0.705589	1	C1S	0.960629	0.90376	1.02108	0.197027	0.344444	1	C1S	0.96996	0.912509	1.03103	0.327533	0.522477	1	0.907938885677212
AKAP12	0.967887	0.911667	1.02757	0.285045	0.423019	1	AKAP12	0.958197	0.903228	1.01651	0.156587	0.274404	1	AKAP12	0.981888	0.924677	1.04264	0.550672	0.693333	1	AKAP12	0.973575	0.917292	1.03331	0.378076	0.573784	1	0.305344509061433
SERPINF1	0.967674	0.909218	1.02989	0.301321	0.442207	1	SERPINF1	0.986466	0.926004	1.05088	0.672858	0.770036	1	SERPINF1	0.923513	0.861	0.990566	0.0260794	0.079882	1	SERPINF1	0.919197	0.856291	0.986725	0.0198348	0.0749202	1	0.355001354412651
TOP2B	0.967619	0.910907	1.02786	0.285428	0.423019	1	TOP2B	0.973001	0.916253	1.03326	0.37201	0.520986	1	TOP2B	0.960898	0.904275	1.02107	0.198023	0.345356	1	TOP2B	0.962477	0.905959	1.02252	0.215473	0.382189	1	0.443594687134668
CD84	0.967396	0.911396	1.02684	0.275942	0.417344	1	CD84	0.978919	0.922345	1.03896	0.483002	0.624306	1	CD84	0.964693	0.908773	1.02405	0.238072	0.391771	1	CD84	0.974095	0.9176	1.03407	0.389242	0.582665	1	0.601923594286454
STX8	0.96725	0.910424	1.02762	0.281078	0.419888	1	STX8	0.977877	0.920596	1.03872	0.467598	0.610895	1	STX8	0.956483	0.899806	1.01673	0.153398	0.290142	1	STX8	0.962607	0.905542	1.02327	0.221614	0.390233	1	0.430545106149076
CD200	0.967094	0.910321	1.02741	0.278361	0.417541	1	CD200	0.952892	0.897147	1.0121	0.116671	0.222652	1	CD200	0.973358	0.914361	1.03616	0.397306	0.573011	1	CD200	0.962514	0.904332	1.02444	0.229752	0.397676	1	0.571298242743292
CPA4	0.967026	0.910779	1.02675	0.272784	0.415156	1	CPA4	0.975172	0.918743	1.03507	0.408412	0.560701	1	CPA4	0.977057	0.919035	1.03874	0.45745	0.619853	1	CPA4	0.977461	0.919781	1.03876	0.462571	0.654785	1	0.692331698434342
IFNG	0.966935	0.91078	1.02655	0.270683	0.414555	1	IFNG	0.986681	0.929077	1.04786	0.662198	0.760224	1	IFNG	0.971421	0.914996	1.03132	0.342259	0.514447	1	IFNG	0.989003	0.930945	1.05068	0.720155	0.843295	1	0.439556761809035
GIMAP7	0.96684	0.910142	1.02707	0.274094	0.416281	1	GIMAP7	0.946602	0.890754	1.00595	0.0769437	0.169797	1	GIMAP7	0.987825	0.929752	1.04952	0.691896	0.795572	1	GIMAP7	0.974421	0.916871	1.03558	0.404136	0.596387	1	0.503482810064691
AKR7L	0.966756	0.908599	1.02864	0.285494	0.423019	1	AKR7L	0.985041	0.925871	1.04799	0.633462	0.744138	1	AKR7L	0.954455	0.896352	1.01632	0.145767	0.279643	1	AKR7L	0.960869	0.902546	1.02296	0.211508	0.377915	1	0.59915701614518
CCL4	0.966616	0.908974	1.02791	0.279091	0.417777	1	CCL4	0.986148	0.927846	1.04811	0.653707	0.755234	1	CCL4	0.953256	0.895691	1.01452	0.131978	0.25994	1	CCL4	0.969997	0.911841	1.03186	0.334209	0.528499	1	0.141037866482821
F2	0.966413	0.910422	1.02585	0.261883	0.402769	1	F2	0.970691	0.914171	1.03071	0.331117	0.483736	1	F2	0.974372	0.917963	1.03425	0.393527	0.57034	1	F2	0.980881	0.923959	1.04131	0.526805	0.705957	1	0.800487921600236
HRG	0.96617	0.910025	1.02578	0.259869	0.401366	1	HRG	0.979006	0.921826	1.03973	0.48957	0.629448	1	HRG	0.949827	0.894457	1.00862	0.0930092	0.202399	1	HRG	0.961263	0.90495	1.02108	0.199599	0.364682	1	0.299677600102368
WAS	0.964967	0.909443	1.02388	0.238233	0.374293	1	WAS	0.97745	0.921696	1.03658	0.446579	0.594081	1	WAS	0.962851	0.907475	1.02161	0.210329	0.3581	1	WAS	0.971605	0.916102	1.03047	0.337139	0.531979	1	0.0501042045262469
GAPDH	0.964005	0.909047	1.02228	0.22093	0.357112	1	GAPDH	0.979985	0.924341	1.03898	0.497848	0.637841	1	GAPDH	0.95169	0.896951	1.00977	0.101358	0.217324	1	GAPDH	0.963993	0.908781	1.02256	0.222981	0.390753	1	0.707100956780412
CFH	0.963621	0.904981	1.02606	0.247328	0.386781	1	CFH	0.991147	0.930624	1.05561	0.782067	0.858624	1	CFH	0.917797	0.856158	0.983873	0.0155919	0.0546467	1	CFH	0.93116	0.868727	0.998079	0.043981	0.124272	1	0.772299536330455
IL5	0.962655	0.907365	1.02132	0.207268	0.341851	1	IL5	0.96871	0.913218	1.02757	0.290866	0.4363	1	IL5	0.96509	0.909628	1.02393	0.239309	0.392919	1	IL5	0.974694	0.918969	1.0338	0.393466	0.58778	1	0.251271073713423
ENPP5	0.962443	0.901066	1.028	0.254888	0.39619	1	ENPP5	0.946737	0.886168	1.01145	0.104681	0.207285	1	ENPP5	0.978215	0.914746	1.04609	0.519886	0.666076	1	ENPP5	0.970111	0.906688	1.03797	0.37906	0.573784	1	0.661484840365041
KLRD1	0.962426	0.906018	1.02235	0.213946	0.348004	1	KLRD1	0.968824	0.912128	1.02904	0.303286	0.450297	1	KLRD1	0.952834	0.896014	1.01326	0.123525	0.248071	1	KLRD1	0.954932	0.898063	1.0154	0.141011	0.289569	1	0.697145388079518
DNER	0.962378	0.905325	1.02303	0.21875	0.354375	1	DNER	0.948334	0.891692	1.00857	0.0913639	0.186567	1	DNER	0.978046	0.917526	1.04256	0.495785	0.644255	1	DNER	0.982331	0.92086	1.04791	0.588708	0.748576	1	0.243573173053788
HMCN2	0.962343	0.906345	1.0218	0.209524	0.344632	1	HMCN2	0.972834	0.916655	1.03246	0.364136	0.514448	1	HMCN2	0.934562	0.879921	0.992597	0.0276858	0.0830573	1	HMCN2	0.944601	0.889655	1.00294	0.0623264	0.160253	1	0.880124851400701
FGA	0.962204	0.903148	1.02512	0.233174	0.367931	1	FGA	0.970801	0.910746	1.03482	0.363057	0.513919	1	FGA	0.932935	0.874529	0.995242	0.0353297	0.0979291	1	FGA	0.935314	0.876437	0.998147	0.0438122	0.124272	1	0.717463905328797
ITGB6	0.961965	0.903288	1.02445	0.227197	0.364015	1	ITGB6	0.959383	0.901328	1.02118	0.192935	0.320387	1	ITGB6	0.957694	0.898127	1.02121	0.187059	0.330986	1	ITGB6	0.955724	0.896536	1.01882	0.165022	0.322523	1	0.0532220538484725
EPCAM	0.961923	0.907163	1.01999	0.194241	0.328543	1	EPCAM	0.984201	0.928168	1.04362	0.594377	0.7162	1	EPCAM	0.967782	0.91177	1.02723	0.281652	0.447329	1	EPCAM	0.991677	0.934118	1.05278	0.78411	0.884297	1	0.142051493418484
BAG4	0.961865	0.905062	1.02223	0.210598	0.345001	1	BAG4	0.96716	0.910607	1.02723	0.277391	0.422167	1	BAG4	0.95518	0.898164	1.01582	0.144219	0.277402	1	BAG4	0.958149	0.901446	1.01842	0.169569	0.328765	1	0.410672277920831
FGF16	0.961843	0.906416	1.02066	0.198894	0.334087	1	FGF16	0.961685	0.906249	1.02051	0.197163	0.325923	1	FGF16	0.96848	0.912633	1.02775	0.290573	0.455544	1	FGF16	0.970964	0.914785	1.03059	0.332537	0.528147	1	0.707789254924828
PINLYP	0.961819	0.906179	1.02087	0.200392	0.335116	1	PINLYP	0.963437	0.907889	1.02238	0.218949	0.35628	1	PINLYP	0.96548	0.909297	1.02514	0.250794	0.407228	1	PINLYP	0.960653	0.904954	1.01978	0.187769	0.355542	1	0.448249759656228
IL1RL2	0.961787	0.902629	1.02482	0.22899	0.366083	1	IL1RL2	0.955505	0.896692	1.01818	0.160253	0.280032	1	IL1RL2	0.957896	0.898774	1.02091	0.185713	0.329404	1	IL1RL2	0.950426	0.891632	1.0131	0.118623	0.254805	1	0.485027004568258
ADAM23	0.961665	0.906683	1.01998	0.19314	0.328202	1	ADAM23	0.975934	0.919838	1.03545	0.419922	0.571125	1	ADAM23	0.959785	0.903523	1.01955	0.182933	0.325264	1	ADAM23	0.971451	0.914242	1.03224	0.349624	0.544607	1	0.014606553932825
GLRX5	0.961625	0.905602	1.02111	0.201345	0.335116	1	GLRX5	0.965569	0.909851	1.0247	0.247928	0.390257	1	GLRX5	0.951027	0.895438	1.01007	0.102255	0.217965	1	GLRX5	0.954437	0.899034	1.01325	0.126411	0.265571	1	0.902681980032937
TNFRSF17	0.961597	0.907091	1.01938	0.188407	0.321878	1	TNFRSF17	0.958546	0.904037	1.01634	0.15639	0.274404	1	TNFRSF17	0.950664	0.895753	1.00894	0.0955692	0.206736	1	TNFRSF17	0.939317	0.8849	0.99708	0.0397825	0.116974	1	0.412081897981006
FOXJ3	0.961585	0.905548	1.02109	0.201012	0.335116	1	FOXJ3	0.961771	0.905552	1.02148	0.204663	0.336034	1	FOXJ3	0.957733	0.901647	1.01731	0.160727	0.298168	1	FOXJ3	0.957412	0.901093	1.01725	0.159422	0.314997	1	0.687946940371716
FCRL2	0.961066	0.90613	1.01933	0.186041	0.319839	1	FCRL2	0.958412	0.903838	1.01628	0.155584	0.274404	1	FCRL2	0.952461	0.898128	1.01008	0.104098	0.219328	1	FCRL2	0.949396	0.895086	1.007	0.084019	0.19758	1	0.730239434859787
CCL26	0.961026	0.905709	1.01972	0.18874	0.321878	1	CCL26	0.976151	0.920069	1.03565	0.423963	0.57235	1	CCL26	0.966303	0.910503	1.02552	0.258681	0.416749	1	CCL26	0.9795	0.923002	1.03946	0.494411	0.682671	1	0.434097850451414
EPHA1	0.960919	0.900773	1.02508	0.22674	0.364015	1	EPHA1	0.976162	0.915012	1.0414	0.464793	0.609414	1	EPHA1	0.939345	0.876784	1.00637	0.0751789	0.169676	1	EPHA1	0.938118	0.875708	1.00498	0.0689639	0.170736	1	0.0274029737913386
SIRT1	0.960739	0.905313	1.01956	0.186463	0.319839	1	SIRT1	0.963939	0.908553	1.0227	0.2238	0.363363	1	SIRT1	0.957419	0.901868	1.01639	0.153628	0.290142	1	SIRT1	0.962963	0.907244	1.0221	0.214591	0.382189	1	0.412058341671399
PIKFYVE	0.960377	0.904158	1.02009	0.188976	0.321878	1	PIKFYVE	0.956261	0.900596	1.01537	0.143846	0.260208	1	PIKFYVE	0.959265	0.903034	1.019	0.177227	0.317442	1	PIKFYVE	0.954457	0.898847	1.01351	0.128035	0.266679	1	0.760153451543994
RGS8	0.960362	0.905427	1.01863	0.17837	0.309599	1	RGS8	0.96083	0.906328	1.01861	0.179893	0.305692	1	RGS8	0.954139	0.899456	1.01215	0.118991	0.241426	1	RGS8	0.955014	0.900869	1.01241	0.122174	0.259665	1	0.746567840805128
IDS	0.959659	0.904004	1.01874	0.176745	0.308246	1	IDS	0.95847	0.90246	1.01796	0.167377	0.287777	1	IDS	0.977641	0.920667	1.03814	0.460447	0.621603	1	IDS	0.982187	0.92442	1.04356	0.561133	0.728297	1	0.131920025776228
CFB	0.959488	0.901032	1.02174	0.197231	0.332058	1	CFB	0.980466	0.920497	1.04434	0.540128	0.671934	1	CFB	0.918976	0.860068	0.981919	0.012427	0.0471837	1	CFB	0.92975	0.870048	0.993549	0.0314688	0.101959	1	0.113927106616895
PTPRM	0.959366	0.902737	1.01955	0.181434	0.314169	1	PTPRM	0.964224	0.906899	1.02517	0.244032	0.385064	1	PTPRM	0.9508	0.894546	1.01059	0.10494	0.21983	1	PTPRM	0.954721	0.897811	1.01524	0.139497	0.28727	1	0.709522895658032
STX7	0.95874	0.902312	1.0187	0.173372	0.305285	1	STX7	0.973409	0.916562	1.03378	0.380042	0.528711	1	STX7	0.950776	0.894317	1.0108	0.106079	0.221581	1	STX7	0.965323	0.908279	1.02595	0.25611	0.434196	1	0.255544712352642
LEG1	0.958626	0.903402	1.01722	0.162769	0.29083	1	LEG1	0.950496	0.89579	1.00854	0.0932126	0.189281	1	LEG1	0.94479	0.890299	1.00262	0.0609645	0.146351	1	LEG1	0.93787	0.88404	0.994978	0.0334269	0.105297	1	0.58449741349664
IL16	0.958508	0.901571	1.01904	0.175015	0.307437	1	IL16	0.96807	0.910459	1.02933	0.299899	0.446491	1	IL16	0.94992	0.891038	1.01269	0.115564	0.237694	1	IL16	0.949893	0.891164	1.01249	0.114405	0.248217	1	0.75698582125688
DAPK2	0.958349	0.90319	1.01688	0.159534	0.287162	1	DAPK2	0.964622	0.90889	1.02377	0.23553	0.375714	1	DAPK2	0.949778	0.894835	1.00809	0.0901156	0.19728	1	DAPK2	0.956177	0.900514	1.01528	0.14308	0.290544	1	0.0527012259316978
CCN2	0.958336	0.901071	1.01924	0.17583	0.307468	1	CCN2	0.970952	0.91305	1.03253	0.347401	0.497554	1	CCN2	0.95572	0.898357	1.01675	0.151548	0.287704	1	CCN2	0.965612	0.907629	1.0273	0.268054	0.44784	1	0.480995262444335
TPT1	0.957458	0.902597	1.01565	0.148719	0.271204	1	TPT1	0.953936	0.899778	1.01135	0.113794	0.217731	1	TPT1	0.964867	0.909373	1.02375	0.236643	0.3903	1	TPT1	0.968035	0.91318	1.02619	0.275047	0.45674	1	0.934586899710449
GC	0.95689	0.901757	1.01539	0.145556	0.267955	1	GC	0.966401	0.910746	1.02546	0.258766	0.403012	1	GC	0.953403	0.898249	1.01194	0.116536	0.238638	1	GC	0.961358	0.905909	1.0202	0.193551	0.361792	1	0.80916415431653
LHPP	0.956462	0.900668	1.01571	0.146622	0.268562	1	LHPP	0.968091	0.911728	1.02794	0.289336	0.43518	1	LHPP	0.9546	0.898749	1.01392	0.130924	0.259894	1	LHPP	0.967047	0.910491	1.02712	0.275807	0.456962	1	0.058411936396114
TP53I3	0.956372	0.900162	1.01609	0.148909	0.271204	1	TP53I3	0.968698	0.912156	1.02875	0.300013	0.446491	1	TP53I3	0.945177	0.889312	1.00455	0.0696934	0.162321	1	TP53I3	0.95759	0.90139	1.0173	0.16023	0.314997	1	0.63209372698248
ENAH	0.956019	0.899342	1.01627	0.149181	0.271204	1	ENAH	0.965682	0.908383	1.02659	0.263164	0.407318	1	ENAH	0.958115	0.900408	1.01952	0.177011	0.317442	1	ENAH	0.959968	0.902019	1.02164	0.198426	0.364514	1	0.411030306458059
C1QTNF9	0.95598	0.901289	1.01399	0.134192	0.253434	1	C1QTNF9	0.954292	0.899804	1.01208	0.118843	0.225615	1	C1QTNF9	0.97575	0.91918	1.0358	0.420474	0.58834	1	C1QTNF9	0.973868	0.917278	1.03395	0.385987	0.578981	1	0.781163756102351
PHYKPL	0.955725	0.899449	1.01552	0.143592	0.266362	1	PHYKPL	0.966217	0.909403	1.02658	0.266344	0.408767	1	PHYKPL	0.951156	0.895009	1.01083	0.10672	0.222282	1	PHYKPL	0.961419	0.904664	1.02174	0.205036	0.369064	1	0.56208212602076
CXCL8	0.955555	0.899076	1.01558	0.143595	0.266362	1	CXCL8	0.985888	0.928195	1.04717	0.64411	0.75129	1	CXCL8	0.927506	0.872488	0.985993	0.0158617	0.0553262	1	CXCL8	0.95515	0.898928	1.01489	0.138203	0.285411	1	0.562474799180014
PCDH1	0.955124	0.897976	1.01591	0.144687	0.267536	1	PCDH1	0.969862	0.911641	1.0318	0.332639	0.484987	1	PCDH1	0.947625	0.890523	1.00839	0.089788	0.197155	1	PCDH1	0.958873	0.900885	1.02059	0.187006	0.355542	1	0.0518850748787957
SAA4	0.955109	0.898921	1.01481	0.137615	0.25792	1	SAA4	0.959871	0.903288	1.02	0.186439	0.313166	1	SAA4	0.960232	0.903263	1.02079	0.193447	0.339815	1	SAA4	0.966768	0.909191	1.02799	0.28069	0.462948	1	0.381937791902864
EGLN1	0.954655	0.897848	1.01506	0.138194	0.258317	1	EGLN1	0.971301	0.913735	1.03249	0.350234	0.500629	1	EGLN1	0.932867	0.875764	0.993693	0.0310623	0.0888016	1	EGLN1	0.94467	0.887004	1.00609	0.0765344	0.183532	1	0.104171838555997
TNFAIP8	0.954368	0.899792	1.01225	0.120047	0.232751	1	TNFAIP8	0.95831	0.903575	1.01636	0.155848	0.274404	1	TNFAIP8	0.9557	0.900942	1.01379	0.132288	0.25994	1	TNFAIP8	0.964097	0.908886	1.02266	0.224301	0.391185	1	0.419851729518576
CHAD	0.954237	0.897954	1.01405	0.130985	0.248667	1	CHAD	0.941027	0.885578	0.999946	0.0497983	0.124752	1	CHAD	0.9844	0.924978	1.04764	0.620642	0.741718	1	CHAD	0.977727	0.918658	1.04059	0.478674	0.669776	1	0.938734544791382
C1QL2	0.954208	0.897514	1.01448	0.133648	0.253063	1	C1QL2	0.937485	0.88203	0.996427	0.0379837	0.101449	1	C1QL2	0.953275	0.89658	1.01356	0.126119	0.251893	1	C1QL2	0.938634	0.88303	0.99774	0.0420958	0.120764	1	0.102757473367981
GLA	0.954163	0.896084	1.01601	0.143103	0.266362	1	GLA	0.992892	0.932616	1.05706	0.823334	0.887886	1	GLA	0.920713	0.862717	0.982609	0.0128293	0.0475243	1	GLA	0.947236	0.887802	1.01065	0.101095	0.228877	1	0.45092741305525
C3	0.953763	0.897401	1.01367	0.1277	0.2437	1	C3	0.97104	0.913497	1.03221	0.345738	0.497206	1	C3	0.919126	0.860995	0.981181	0.0114093	0.0447172	1	C3	0.924202	0.865539	0.98684	0.0184778	0.0732084	1	0.291564447761019
CLU	0.953681	0.897132	1.01379	0.12834	0.244282	1	CLU	0.955351	0.898857	1.0154	0.141913	0.258636	1	CLU	0.946845	0.890746	1.00648	0.0796433	0.177553	1	CLU	0.946124	0.890166	1.0056	0.0750063	0.18166	1	0.253834817857927
AOC1	0.953637	0.899196	1.01137	0.113455	0.224143	1	AOC1	0.960195	0.90491	1.01886	0.179436	0.305628	1	AOC1	0.959655	0.904825	1.01781	0.170076	0.310729	1	AOC1	0.967558	0.911745	1.02679	0.276629	0.457284	1	0.299677129387561
PER3	0.953622	0.899743	1.01073	0.109514	0.218728	1	PER3	0.957239	0.903395	1.01429	0.139007	0.2559	1	PER3	0.954142	0.900263	1.01125	0.113446	0.234283	1	PER3	0.96011	0.906157	1.01728	0.167746	0.326098	1	0.0955652573603993
TIMP3	0.953366	0.897325	1.01291	0.122339	0.23594	1	TIMP3	0.97128	0.914106	1.03203	0.346475	0.497206	1	TIMP3	0.946711	0.890519	1.00645	0.079421	0.177553	1	TIMP3	0.956845	0.899933	1.01736	0.158542	0.314925	1	0.776338508311787
TRIM21	0.953229	0.897898	1.01197	0.116416	0.228138	1	TRIM21	0.945484	0.890702	1.00364	0.0656502	0.1505	1	TRIM21	0.959184	0.903385	1.01843	0.172952	0.312859	1	TRIM21	0.954219	0.898729	1.01314	0.125269	0.264699	1	0.983591519416103
HEXIM1	0.953002	0.897572	1.01186	0.11538	0.226717	1	HEXIM1	0.953178	0.898306	1.0114	0.112922	0.217731	1	HEXIM1	0.946756	0.891488	1.00545	0.0746064	0.168907	1	HEXIM1	0.946112	0.891376	1.00421	0.0684809	0.170736	1	0.163409641113677
NBN	0.952926	0.897423	1.01186	0.115294	0.226717	1	NBN	0.955687	0.899921	1.01491	0.139533	0.256221	1	NBN	0.947971	0.89195	1.00751	0.0855827	0.18906	1	NBN	0.950734	0.894315	1.01071	0.105536	0.233847	1	0.270996663792683
CPB2	0.952677	0.89647	1.01241	0.118164	0.230324	1	CPB2	0.96696	0.910158	1.02731	0.276693	0.421985	1	CPB2	0.951594	0.895383	1.01134	0.110235	0.22895	1	CPB2	0.963123	0.906554	1.02322	0.223736	0.391136	1	0.796523715750585
CEP164	0.952064	0.897637	1.00979	0.101928	0.205833	1	CEP164	0.949627	0.895556	1.00696	0.0839972	0.17645	1	CEP164	0.954166	0.89948	1.01218	0.119223	0.241426	1	CEP164	0.955189	0.900705	1.01297	0.126031	0.265539	1	0.0654951453680618
ISM1	0.951056	0.893947	1.01181	0.112224	0.222314	1	ISM1	0.975901	0.917033	1.03855	0.44223	0.58937	1	ISM1	0.95429	0.89569	1.01672	0.147898	0.282245	1	ISM1	0.974756	0.914687	1.03877	0.430763	0.617497	1	0.405442789532038
TLR3	0.951032	0.895596	1.0099	0.101321	0.205176	1	TLR3	0.978174	0.920514	1.03945	0.476537	0.618142	1	TLR3	0.936662	0.881936	0.994785	0.0331555	0.0933217	1	TLR3	0.962608	0.905677	1.02312	0.220502	0.389216	1	0.984822858515758
RBPMS	0.950277	0.895624	1.00827	0.0914912	0.18841	1	RBPMS	0.948427	0.893832	1.00636	0.0800372	0.17377	1	RBPMS	0.947604	0.892825	1.00574	0.0764898	0.171572	1	RBPMS	0.946191	0.891414	1.00433	0.0690907	0.170736	1	0.963720842192427
ACHE	0.950084	0.892237	1.01168	0.110134	0.219366	1	ACHE	0.954131	0.895588	1.0165	0.146108	0.262994	1	ACHE	0.963315	0.904752	1.02567	0.24282	0.397021	1	ACHE	0.971446	0.911824	1.03497	0.370019	0.570283	1	0.172781204548361
ATRN	0.94978	0.894168	1.00885	0.0941811	0.193403	1	ATRN	0.960516	0.904304	1.02022	0.190437	0.317755	1	ATRN	0.942046	0.885976	1.00166	0.0565403	0.138315	1	ATRN	0.9502	0.893693	1.01028	0.102463	0.230567	1	0.32341309801262
ACP1	0.948747	0.89384	1.00703	0.083672	0.176292	1	ACP1	0.948225	0.893277	1.00655	0.0808946	0.17377	1	ACP1	0.963677	0.90791	1.02287	0.2238	0.377662	1	ACP1	0.962924	0.907095	1.02219	0.215048	0.382189	1	0.472093650149542
PRDX3	0.948711	0.893705	1.0071	0.0840396	0.176556	1	PRDX3	0.958471	0.903333	1.01697	0.160567	0.280032	1	PRDX3	0.937788	0.88329	0.995648	0.0354873	0.0979933	1	PRDX3	0.944949	0.890399	1.00284	0.0619794	0.160253	1	0.783662037986936
TBC1D5	0.948482	0.893987	1.0063	0.0797793	0.169067	1	TBC1D5	0.954736	0.900354	1.0124	0.12162	0.229692	1	TBC1D5	0.943632	0.889168	1.00143	0.055776	0.13727	1	TBC1D5	0.951001	0.896455	1.00887	0.095506	0.218257	1	0.00993512006100071
ALPI	0.948218	0.894176	1.00553	0.0757548	0.162427	1	ALPI	0.943047	0.888953	1.00043	0.0516995	0.128402	1	ALPI	0.941706	0.887785	0.998901	0.0458775	0.118598	1	ALPI	0.941035	0.886777	0.998613	0.0448807	0.125838	1	0.583308833711329
MDH1	0.947271	0.892155	1.00579	0.0765435	0.163637	1	MDH1	0.94789	0.893241	1.00588	0.0773304	0.169801	1	MDH1	0.940087	0.885065	0.99853	0.0446665	0.115878	1	MDH1	0.941181	0.886421	0.999325	0.0474735	0.130597	1	0.574726071762209
MYO9B	0.946741	0.892699	1.00405	0.0679947	0.150207	1	MYO9B	0.942099	0.888436	0.999004	0.0462328	0.118643	1	MYO9B	0.947418	0.893157	1.00498	0.0726483	0.166021	1	MYO9B	0.940707	0.886826	0.997861	0.0422425	0.120764	1	0.0403531343290596
SCGB1A1	0.946616	0.892163	1.00439	0.0695291	0.152489	1	SCGB1A1	0.958878	0.903125	1.01807	0.169466	0.290685	1	SCGB1A1	0.962586	0.904461	1.02445	0.230169	0.383967	1	SCGB1A1	0.973511	0.914472	1.03636	0.400333	0.593176	1	0.435434956255992
GSR	0.946548	0.889484	1.00727	0.0833508	0.176124	1	GSR	0.948409	0.891415	1.00905	0.0939123	0.189519	1	GSR	0.962525	0.904452	1.02433	0.228982	0.382861	1	GSR	0.965419	0.907528	1.027	0.264664	0.444563	1	0.956581393554905
MVK	0.946315	0.889906	1.0063	0.0784583	0.166804	1	MVK	0.964482	0.907038	1.02556	0.248394	0.390257	1	MVK	0.909259	0.853505	0.968656	0.00321573	0.0217435	1	MVK	0.921365	0.864958	0.98145	0.0110575	0.0555927	1	0.64703050493853
SNX15	0.946278	0.891068	1.00491	0.0718092	0.156265	1	SNX15	0.950003	0.894843	1.00856	0.0928468	0.189065	1	SNX15	0.945996	0.890565	1.00488	0.0715406	0.165041	1	SNX15	0.949512	0.894149	1.0083	0.0909877	0.209243	1	0.475660344272839
HPCAL1	0.945377	0.890286	1.00388	0.0667082	0.148263	1	HPCAL1	0.948723	0.893653	1.00719	0.0844735	0.17645	1	HPCAL1	0.935647	0.881278	0.99337	0.0294234	0.0861017	1	HPCAL1	0.936282	0.881861	0.994062	0.0311708	0.101444	1	0.809706993565168
GMPR	0.945268	0.890321	1.00361	0.0654572	0.146375	1	GMPR	0.942965	0.888328	1.00096	0.0538112	0.131198	1	GMPR	0.953544	0.897945	1.01258	0.120673	0.243685	1	GMPR	0.953717	0.89826	1.0126	0.121046	0.258019	1	0.0731595145719988
PLG	0.944913	0.888803	1.00456	0.0696554	0.152489	1	PLG	0.953411	0.896852	1.01354	0.126262	0.237229	1	PLG	0.932155	0.876282	0.991589	0.0258949	0.0796514	1	PLG	0.936841	0.880757	0.996496	0.0383206	0.114023	1	0.101580887641754
DAPP1	0.944882	0.890622	1.00245	0.0602556	0.136842	1	DAPP1	0.949091	0.895008	1.00644	0.0809073	0.17377	1	DAPP1	0.946091	0.891896	1.00358	0.0655844	0.154229	1	DAPP1	0.949747	0.895548	1.00723	0.0854727	0.200352	1	0.624444396281782
HGFAC	0.944787	0.8893	1.00374	0.0658858	0.146883	1	HGFAC	0.955073	0.898735	1.01494	0.13838	0.255585	1	HGFAC	0.937234	0.882236	0.995661	0.0356491	0.0980686	1	HGFAC	0.945221	0.889377	1.00457	0.069809	0.171349	1	0.990028123262808
PAXX	0.944206	0.887877	1.00411	0.0673543	0.149244	1	PAXX	0.951171	0.894881	1.011	0.107748	0.211721	1	PAXX	0.937574	0.881089	0.997679	0.0420276	0.110751	1	PAXX	0.937231	0.881064	0.99698	0.0397935	0.116974	1	0.909677069897339
RABGAP1L	0.944057	0.889614	1.00183	0.0574921	0.132214	1	RABGAP1L	0.948283	0.89417	1.00567	0.0765075	0.169797	1	RABGAP1L	0.946917	0.89232	1.00486	0.0718421	0.165214	1	RABGAP1L	0.951757	0.897449	1.00935	0.0990544	0.225658	1	0.482831691318385
ATP5IF1	0.943621	0.888892	1.00172	0.0569639	0.131413	1	ATP5IF1	0.949758	0.894912	1.00796	0.0894011	0.183071	1	ATP5IF1	0.939778	0.885148	0.99778	0.0420825	0.110751	1	ATP5IF1	0.945614	0.890752	1.00385	0.0666838	0.167053	1	0.575950689522361
CRELD2	0.943286	0.888012	1.002	0.0580798	0.133145	1	CRELD2	0.944267	0.888286	1.00378	0.0658987	0.150596	1	CRELD2	0.932071	0.876415	0.991262	0.0251333	0.0779667	1	CRELD2	0.928207	0.87224	0.987765	0.0188784	0.0737881	1	0.608984790278842
PIK3AP1	0.942643	0.88843	1.00016	0.0506406	0.118704	1	PIK3AP1	0.947408	0.893267	1.00483	0.071946	0.160393	1	PIK3AP1	0.944303	0.889787	1.00216	0.0589054	0.142665	1	PIK3AP1	0.952148	0.897434	1.0102	0.104392	0.232017	1	0.599704882076484
ECM1	0.942527	0.888271	1.0001	0.0503702	0.118704	1	ECM1	0.939825	0.885986	0.996936	0.0392153	0.103579	1	ECM1	0.938871	0.884269	0.996845	0.0390818	0.105521	1	ECM1	0.937402	0.883168	0.994967	0.0335102	0.105297	1	0.17678478380921
PON3	0.942408	0.885113	1.00341	0.0638033	0.14394	1	PON3	0.93797	0.880692	0.998974	0.046383	0.118643	1	PON3	0.999078	0.9317	1.07133	0.979347	0.983394	1	PON3	1.01502	0.946156	1.08889	0.67755	0.809728	1	0.883582657506624
NFAT5	0.94169	0.887994	0.998633	0.0448969	0.108515	1	NFAT5	0.947196	0.893636	1.00397	0.0677474	0.152904	1	NFAT5	0.94262	0.888867	0.999625	0.0485538	0.122477	1	NFAT5	0.950567	0.896767	1.0076	0.0881193	0.204583	1	0.557398492867002
XIAP	0.941302	0.885964	1.0001	0.0503658	0.118704	1	XIAP	0.943421	0.888145	1.00214	0.0586693	0.140787	1	XIAP	0.937043	0.881724	0.995833	0.0362176	0.0988862	1	XIAP	0.937208	0.882032	0.995835	0.03619	0.109019	1	0.388306871922105
FXYD5	0.940929	0.886481	0.998721	0.0452783	0.108937	1	FXYD5	0.950013	0.895552	1.00779	0.0886712	0.182102	1	FXYD5	0.939866	0.88554	0.997525	0.0411965	0.10999	1	FXYD5	0.945015	0.890701	1.00264	0.0611175	0.159694	1	0.825116890328939
CD200R1	0.940631	0.887106	0.997385	0.040604	0.101719	1	CD200R1	0.938958	0.885412	0.995742	0.035517	0.0977052	1	CD200R1	0.934312	0.880834	0.991036	0.0238594	0.0752967	1	CD200R1	0.929923	0.876757	0.986313	0.0155719	0.0644995	1	0.188119627948956
VASH1	0.940567	0.886215	0.998252	0.043635	0.106033	1	VASH1	0.946168	0.891942	1.00369	0.0661163	0.150613	1	VASH1	0.936027	0.881925	0.993448	0.0295273	0.0861017	1	VASH1	0.940277	0.886238	0.99761	0.0414312	0.119381	1	0.65763202164716
DGKA	0.940537	0.886309	0.998083	0.0430431	0.104945	1	DGKA	0.944823	0.890641	1.0023	0.0596086	0.141546	1	DGKA	0.935176	0.881117	0.992552	0.0273809	0.0828593	1	DGKA	0.938173	0.884185	0.995457	0.0348118	0.107079	1	0.927007291035027
DNAJB2	0.939809	0.885376	0.997589	0.0414227	0.102711	1	DNAJB2	0.943958	0.889544	1.0017	0.0569242	0.13741	1	DNAJB2	0.940096	0.885617	0.997926	0.0425485	0.111575	1	DNAJB2	0.943853	0.88928	1.00177	0.0572177	0.151601	1	0.177464417105767
C8B	0.939651	0.884846	0.99785	0.0423404	0.103868	1	C8B	0.948012	0.892828	1.00661	0.0810332	0.17377	1	C8B	0.946427	0.890975	1.00533	0.0738728	0.168292	1	C8B	0.956157	0.900312	1.01546	0.144248	0.291292	1	0.0103292977909361
LAMA4	0.939517	0.884688	0.997745	0.0419978	0.103434	1	LAMA4	0.958266	0.902383	1.01761	0.164371	0.284623	1	LAMA4	0.927148	0.87218	0.98558	0.0152767	0.0540617	1	LAMA4	0.942544	0.88683	1.00176	0.0569779	0.151594	1	0.993071626450645
PNPT1	0.939405	0.884688	0.997506	0.0411992	0.102506	1	PNPT1	0.939966	0.885395	0.9979	0.0424742	0.110557	1	PNPT1	0.944216	0.888926	1.00295	0.062259	0.148323	1	PNPT1	0.944454	0.889307	1.00302	0.0626504	0.160253	1	0.18603961607395
NRGN	0.93928	0.884752	0.997168	0.0400817	0.100757	1	NRGN	0.942054	0.887807	0.999615	0.0485303	0.122153	1	NRGN	0.933217	0.879099	0.990666	0.0233524	0.074374	1	NRGN	0.934314	0.880488	0.99143	0.0248164	0.0868265	1	0.518206249166405
ANKMY2	0.939225	0.885124	0.996634	0.0383256	0.0973497	1	ANKMY2	0.937509	0.883523	0.994793	0.0329673	0.092626	1	ANKMY2	0.940027	0.885799	0.997574	0.0413404	0.10999	1	ANKMY2	0.937867	0.883868	0.995165	0.0339924	0.10589	1	0.868447645525925
ACYP1	0.939169	0.884741	0.996946	0.0393626	0.0996367	1	ACYP1	0.947911	0.89334	1.00582	0.0770164	0.169797	1	ACYP1	0.935411	0.881107	0.993062	0.0286611	0.0849348	1	ACYP1	0.943846	0.889229	1.00182	0.0573963	0.151601	1	0.481728183637583
CXCL3	0.938576	0.884464	0.995999	0.0364133	0.0931415	1	CXCL3	0.947799	0.893102	1.00585	0.0770956	0.169797	1	CXCL3	0.942152	0.887734	0.999907	0.0496417	0.123934	1	CXCL3	0.956303	0.900738	1.0153	0.143479	0.290544	1	0.911809664471095
VAMP8	0.93814	0.88382	0.9958	0.0358812	0.0924288	1	VAMP8	0.946119	0.891808	1.00374	0.0663191	0.150613	1	VAMP8	0.930224	0.876112	0.987678	0.0180082	0.0602201	1	VAMP8	0.93752	0.883299	0.995069	0.0337874	0.105713	1	0.805378418208827
APOL1	0.937739	0.88199	0.997012	0.0398154	0.100434	1	APOL1	0.947026	0.891355	1.00617	0.0782693	0.171346	1	APOL1	0.952624	0.895045	1.01391	0.12706	0.253078	1	APOL1	0.966601	0.90863	1.02827	0.281699	0.463564	1	0.23136236415932
CXCL1	0.937283	0.883045	0.994853	0.0332018	0.0861356	1	CXCL1	0.948001	0.893196	1.00617	0.0788195	0.172034	1	CXCL1	0.932113	0.877659	0.989944	0.0220771	0.0712134	1	CXCL1	0.947186	0.891663	1.00617	0.0783198	0.186585	1	0.856816743842671
SPRY2	0.936811	0.882635	0.994314	0.031747	0.0826556	1	SPRY2	0.940196	0.886225	0.997454	0.0409052	0.106881	1	SPRY2	0.93584	0.881694	0.993311	0.0292076	0.0858956	1	SPRY2	0.939898	0.8858	0.997301	0.0404297	0.118366	1	0.93427134106985
LAT	0.936404	0.882157	0.993987	0.0309256	0.0810964	1	LAT	0.949292	0.894857	1.00704	0.0841419	0.17645	1	LAT	0.92756	0.873669	0.984775	0.0138029	0.0505645	1	LAT	0.938596	0.884579	0.995911	0.0361299	0.109019	1	0.938041927714722
PROS1	0.936185	0.881807	0.993916	0.0307835	0.081015	1	PROS1	0.929844	0.875721	0.987313	0.0174417	0.0595303	1	PROS1	0.944672	0.889508	1.00326	0.0637361	0.150856	1	PROS1	0.931222	0.876761	0.989066	0.0204745	0.076543	1	0.759036905160959
UROD	0.935925	0.881526	0.993682	0.0302022	0.0803696	1	UROD	0.9385	0.884399	0.99591	0.03615	0.0981731	1	UROD	0.933744	0.879452	0.991387	0.0248983	0.0779006	1	UROD	0.938107	0.883801	0.995749	0.0357315	0.109019	1	0.314692673888922
PCBD1	0.935857	0.87658	0.999143	0.0470714	0.112141	1	PCBD1	0.969976	0.907931	1.03626	0.366061	0.515171	1	PCBD1	0.913002	0.852703	0.977566	0.00903255	0.0391948	1	PCBD1	0.936501	0.874258	1.00318	0.0615371	0.160216	1	0.9139413736994
TRAF2	0.935034	0.880613	0.992817	0.0281214	0.0762101	1	TRAF2	0.933165	0.879315	0.990314	0.0225539	0.0711767	1	TRAF2	0.938984	0.884224	0.997136	0.0400212	0.107659	1	TRAF2	0.941416	0.886904	0.999277	0.0472876	0.130578	1	0.173991358125633
ADGRD1	0.934672	0.873215	1.00045	0.0515498	0.120063	1	ADGRD1	0.956401	0.893439	1.0238	0.199489	0.329021	1	ADGRD1	0.92886	0.866887	0.995264	0.0361955	0.0988862	1	ADGRD1	0.936679	0.873909	1.00396	0.0645522	0.163745	1	0.398127254325898
PF4	0.934338	0.880734	0.991204	0.0242572	0.0677792	1	PF4	0.944812	0.890725	1.00218	0.0590956	0.140787	1	PF4	0.928475	0.875045	0.985168	0.014123	0.0509685	1	PF4	0.935073	0.881352	0.992068	0.0261651	0.0903192	1	0.59445936966246
DBN1	0.934317	0.879762	0.992255	0.0268807	0.0733935	1	DBN1	0.930153	0.876026	0.987624	0.0179291	0.0605109	1	DBN1	0.933644	0.878916	0.99178	0.0258943	0.0796514	1	DBN1	0.92941	0.875061	0.987134	0.0172579	0.0702849	1	0.161188335937483
FGFR4	0.934144	0.880052	0.99156	0.0251907	0.0692982	1	FGFR4	0.925912	0.872013	0.983141	0.0118829	0.0451179	1	FGFR4	0.950935	0.894848	1.01054	0.104808	0.21983	1	FGFR4	0.935845	0.880119	0.995101	0.03428	0.10589	1	0.516159328071895
RAB37	0.933423	0.87938	0.990786	0.023564	0.0664487	1	RAB37	0.925541	0.87237	0.981953	0.0103696	0.0415353	1	RAB37	0.937093	0.882622	0.994926	0.0334665	0.0934754	1	RAB37	0.929223	0.875606	0.986124	0.0154872	0.0644995	1	0.165889530796055
PRDX5	0.933326	0.878789	0.991247	0.0246935	0.0681877	1	PRDX5	0.943441	0.888708	1.00154	0.0562158	0.136151	1	PRDX5	0.935928	0.881107	0.99416	0.0315429	0.0898233	1	PRDX5	0.943778	0.888767	1.00219	0.0589669	0.154629	1	0.684181992764647
MAPK9	0.932936	0.877617	0.991742	0.0260249	0.071324	1	MAPK9	0.938053	0.882381	0.997238	0.0405035	0.106596	1	MAPK9	0.94321	0.887216	1.00274	0.0611462	0.146351	1	MAPK9	0.942449	0.88631	1.00214	0.0585446	0.154076	1	0.57174327449896
DAG1	0.932859	0.876673	0.992647	0.0283199	0.0763985	1	DAG1	0.950897	0.893758	1.01169	0.111295	0.216357	1	DAG1	0.914582	0.85881	0.973975	0.00541279	0.0305886	1	DAG1	0.930285	0.873545	0.990709	0.0244065	0.0863705	1	0.898578730922724
EIF4E	0.932838	0.878689	0.990324	0.0226875	0.0646061	1	EIF4E	0.937795	0.884054	0.994803	0.0329226	0.092626	1	EIF4E	0.931549	0.877325	0.989125	0.0204857	0.0672706	1	EIF4E	0.936366	0.882526	0.99349	0.0295461	0.097905	1	0.89263505969807
GPI	0.932711	0.877806	0.99105	0.0244247	0.0677792	1	GPI	0.944833	0.889526	1.00358	0.0651972	0.1505	1	GPI	0.925236	0.870498	0.983415	0.0125083	0.0472465	1	GPI	0.935901	0.880628	0.994643	0.0329333	0.105297	1	0.962635836826059
GLOD4	0.932282	0.877718	0.990239	0.0226838	0.0646061	1	GLOD4	0.938719	0.884059	0.996758	0.0388225	0.102915	1	GLOD4	0.928924	0.874433	0.986811	0.0168296	0.0573307	1	GLOD4	0.936424	0.881627	0.994627	0.0327545	0.10519	1	0.294845745017081
GOPC	0.93182	0.877866	0.989089	0.0203159	0.0590052	1	GOPC	0.931258	0.877773	0.988002	0.0182774	0.0614019	1	GOPC	0.929234	0.875293	0.986499	0.0161517	0.0555406	1	GOPC	0.926835	0.873369	0.983575	0.0122011	0.0581344	1	0.473577249723072
TANK	0.93159	0.877333	0.989202	0.0206364	0.0594623	1	TANK	0.944605	0.889979	1.00258	0.0607878	0.143332	1	TANK	0.925538	0.871409	0.983029	0.0118478	0.0454582	1	TANK	0.93718	0.882842	0.994862	0.0332556	0.105297	1	0.180045646490074
METAP1D	0.931415	0.87725	0.988924	0.0201091	0.0590052	1	METAP1D	0.94514	0.890857	1.00273	0.0615336	0.143776	1	METAP1D	0.924993	0.870961	0.982376	0.0111168	0.0438064	1	METAP1D	0.938099	0.883777	0.99576	0.0357669	0.109019	1	0.956210633774002
CXCL6	0.930829	0.876654	0.988352	0.0191335	0.0574615	1	CXCL6	0.942799	0.888466	1.00046	0.0517833	0.128402	1	CXCL6	0.917023	0.863214	0.974186	0.00499072	0.0286475	1	CXCL6	0.927668	0.873696	0.984974	0.014088	0.0619223	1	0.286463249518114
GZMA	0.9308	0.877477	0.987364	0.0171976	0.0539066	1	GZMA	0.955889	0.901144	1.01396	0.133801	0.248829	1	GZMA	0.918318	0.864184	0.975843	0.00598141	0.0322996	1	GZMA	0.938596	0.883608	0.997005	0.0396522	0.116974	1	0.269857710647349
VTI1A	0.930262	0.875664	0.988264	0.0191538	0.0574615	1	VTI1A	0.934407	0.879683	0.992535	0.0275739	0.082308	1	VTI1A	0.920089	0.865628	0.977976	0.00746485	0.0353368	1	VTI1A	0.922247	0.86769	0.980235	0.00927829	0.0497177	1	0.430277996267094
DFFA	0.930089	0.875793	0.98775	0.018197	0.0558903	1	DFFA	0.941614	0.887273	0.999282	0.0472945	0.119714	1	DFFA	0.922692	0.868614	0.980136	0.00902582	0.0391948	1	DFFA	0.934443	0.8802	0.992029	0.0262657	0.0903192	1	0.794537392164506
AGER	0.929858	0.875507	0.987584	0.0179556	0.0554647	1	AGER	0.920178	0.866564	0.977109	0.00660701	0.0304842	1	AGER	0.923698	0.866692	0.984453	0.0146032	0.052442	1	AGER	0.91278	0.856452	0.972814	0.00498419	0.0341827	1	0.219605038357204
ANGPT1	0.929725	0.876254	0.98646	0.0159065	0.0514472	1	ANGPT1	0.936883	0.883062	0.993983	0.030781	0.0883438	1	ANGPT1	0.927425	0.874039	0.984072	0.0127471	0.0475243	1	ANGPT1	0.933089	0.879455	0.989993	0.0218517	0.0800497	1	0.771292129179177
BCR	0.929685	0.875874	0.986801	0.016541	0.0526568	1	BCR	0.93398	0.880284	0.990952	0.0237707	0.0728101	1	BCR	0.925843	0.872093	0.982907	0.0115716	0.0448707	1	BCR	0.927907	0.874399	0.984688	0.0135438	0.0602037	1	0.383779050049234
DECR1	0.92966	0.87556	0.987103	0.0171111	0.0539066	1	DECR1	0.943226	0.889023	1.00073	0.0529099	0.130203	1	DECR1	0.922402	0.868601	0.979535	0.00843059	0.0381733	1	DECR1	0.936652	0.882619	0.993993	0.030874	0.101384	1	0.96747800839964
CACYBP	0.929189	0.875269	0.986431	0.016046	0.0515309	1	CACYBP	0.937608	0.883683	0.994825	0.0330353	0.092626	1	CACYBP	0.923718	0.87015	0.980583	0.00923447	0.0398339	1	CACYBP	0.930693	0.877092	0.98757	0.0176325	0.0713796	1	0.732974288554689
MPIG6B	0.929153	0.875619	0.985959	0.0152246	0.0502778	1	MPIG6B	0.937001	0.883334	0.993928	0.0305898	0.0883438	1	MPIG6B	0.924952	0.87165	0.981513	0.00999059	0.0413709	1	MPIG6B	0.93191	0.878559	0.988499	0.0190507	0.0738722	1	0.570464578933832
FASLG	0.929049	0.871691	0.990181	0.023608	0.0664487	1	FASLG	0.921367	0.864877	0.981548	0.0111844	0.0442629	1	FASLG	0.970447	0.909781	1.03516	0.362379	0.540234	1	FASLG	0.965533	0.905174	1.02992	0.286906	0.471069	1	0.411204616785213
IFNLR1	0.928761	0.873629	0.987371	0.0179325	0.0554647	1	IFNLR1	0.952291	0.89582	1.01232	0.117036	0.222765	1	IFNLR1	0.921862	0.865777	0.981582	0.0110714	0.0438064	1	IFNLR1	0.937853	0.88075	0.998659	0.0453013	0.126048	1	0.972707926235099
CXCL10	0.928637	0.868924	0.992454	0.02901	0.077751	1	CXCL10	0.961253	0.899577	1.02716	0.242814	0.383973	1	CXCL10	0.944172	0.882412	1.01025	0.0960375	0.207134	1	CXCL10	0.966297	0.903336	1.03365	0.318621	0.509375	1	0.607328121391112
CLIP2	0.928602	0.874942	0.985553	0.0147215	0.0496696	1	CLIP2	0.924699	0.871587	0.981049	0.00948879	0.0384296	1	CLIP2	0.927065	0.873461	0.983958	0.0126976	0.0475243	1	CLIP2	0.922612	0.869396	0.979085	0.00787752	0.0459417	1	0.281440594117276
PARP1	0.92843	0.874021	0.986227	0.0159494	0.0514472	1	PARP1	0.951191	0.895362	1.0105	0.104922	0.207285	1	PARP1	0.921791	0.866662	0.980426	0.00964717	0.040652	1	PARP1	0.941491	0.885121	1.00145	0.0556281	0.149768	1	0.642660535757597
EIF4G1	0.928236	0.874283	0.98552	0.0147946	0.0496696	1	EIF4G1	0.936402	0.882427	0.993679	0.0300604	0.0883438	1	EIF4G1	0.919638	0.865892	0.97672	0.00639871	0.0327963	1	EIF4G1	0.927037	0.873247	0.984141	0.0129875	0.0589173	1	0.656126003316612
ST13	0.928171	0.874845	0.984748	0.013547	0.0474795	1	ST13	0.935875	0.882631	0.992332	0.0265862	0.0807556	1	ST13	0.929768	0.876266	0.986536	0.0160289	0.0555406	1	ST13	0.938096	0.884459	0.994986	0.0333949	0.105297	1	0.55849727645136
TBCA	0.928045	0.873733	0.985733	0.0152251	0.0502778	1	TBCA	0.936978	0.882632	0.994671	0.032741	0.092626	1	TBCA	0.924089	0.869957	0.98159	0.0103688	0.0422284	1	TBCA	0.932145	0.877936	0.989701	0.0215271	0.0792587	1	0.395541061044522
PPBP	0.927812	0.874403	0.984482	0.01325	0.0468895	1	PPBP	0.937222	0.883499	0.994213	0.0313452	0.0896104	1	PPBP	0.9208	0.867784	0.977054	0.00638718	0.0327963	1	PPBP	0.92791	0.874704	0.984352	0.0130119	0.0589173	1	0.761574233066027
ADA	0.927493	0.87275	0.985669	0.0153078	0.0502778	1	ADA	0.940881	0.885591	0.999624	0.048593	0.122153	1	ADA	0.92059	0.866198	0.978398	0.00774942	0.0364473	1	ADA	0.931905	0.877124	0.990107	0.0225124	0.0812452	1	0.849397618318846
CCL13	0.927348	0.872743	0.98537	0.0148532	0.0496696	1	CCL13	0.942146	0.886794	1.00095	0.0537179	0.131198	1	CCL13	0.923277	0.868615	0.981378	0.0103575	0.0422284	1	CCL13	0.935071	0.879722	0.993902	0.0310502	0.101444	1	0.707921965703125
TSPYL1	0.927301	0.87327	0.984675	0.0137326	0.0475307	1	TSPYL1	0.929115	0.875296	0.986242	0.015735	0.0556079	1	TSPYL1	0.922468	0.868483	0.979809	0.00871814	0.0388154	1	TSPYL1	0.925578	0.871596	0.982903	0.0116553	0.0574102	1	0.668557224113707
MANF	0.927298	0.873641	0.984251	0.0130668	0.0467435	1	MANF	0.9354	0.881652	0.992424	0.0269787	0.0809974	1	MANF	0.924469	0.870952	0.981275	0.00984429	0.0410085	1	MANF	0.931841	0.878184	0.988776	0.0196486	0.0749202	1	0.956049483375901
SERPINF2	0.92728	0.871355	0.986794	0.017368	0.054108	1	SERPINF2	0.927925	0.871538	0.98796	0.0193529	0.0635508	1	SERPINF2	0.923513	0.867744	0.982866	0.0122872	0.0468974	1	SERPINF2	0.921463	0.865411	0.981146	0.0106372	0.0542273	1	0.202646064211784
PTPN6	0.92712	0.873272	0.984288	0.0131863	0.0468895	1	PTPN6	0.938147	0.883873	0.995754	0.0357366	0.0979399	1	PTPN6	0.925277	0.871482	0.982392	0.0110456	0.0438064	1	PTPN6	0.937987	0.883519	0.995813	0.0359566	0.109019	1	0.929553198637607
ADD1	0.927088	0.873807	0.983618	0.0121784	0.0452962	1	ADD1	0.933342	0.88009	0.989815	0.021363	0.0689099	1	ADD1	0.931642	0.878033	0.988524	0.019196	0.0633208	1	ADD1	0.940391	0.886566	0.997485	0.040983	0.119381	1	0.584793243276421
YWHAQ	0.926928	0.873009	0.984177	0.0130805	0.0467435	1	YWHAQ	0.933882	0.880002	0.991061	0.0240644	0.0734014	1	YWHAQ	0.92581	0.871938	0.98301	0.0117291	0.0452406	1	YWHAQ	0.931316	0.877473	0.988464	0.0191887	0.0740135	1	0.730161223440339
SCRIB	0.926778	0.872454	0.984485	0.0136131	0.0474829	1	SCRIB	0.937528	0.882855	0.995587	0.0353588	0.0976384	1	SCRIB	0.918627	0.864222	0.976457	0.00643325	0.0327963	1	SCRIB	0.92487	0.87026	0.982907	0.0118966	0.0579162	1	0.120133643740447
IL31RA	0.926645	0.871767	0.984977	0.0144474	0.0494466	1	IL31RA	0.926851	0.871391	0.985841	0.0158251	0.0556079	1	IL31RA	0.933017	0.877223	0.992361	0.0275451	0.0829768	1	IL31RA	0.930987	0.874717	0.990877	0.0245717	0.086535	1	0.229446633171842
NELL2	0.926517	0.872145	0.984278	0.0133776	0.0471124	1	NELL2	0.930142	0.875376	0.988334	0.0193369	0.0635508	1	NELL2	0.926685	0.872147	0.984632	0.0138779	0.0505851	1	NELL2	0.934407	0.879232	0.993044	0.0289084	0.0962294	1	0.0924220163509909
ERP29	0.926334	0.872749	0.983208	0.0118366	0.0442508	1	ERP29	0.932581	0.879038	0.989386	0.0206855	0.0673201	1	ERP29	0.922581	0.869256	0.979176	0.00798444	0.0370524	1	ERP29	0.926869	0.873514	0.983482	0.0120532	0.0579162	1	0.798949012768048
CSF3	0.926256	0.872267	0.983588	0.0124181	0.0457213	1	CSF3	0.932859	0.878673	0.990386	0.0228233	0.0714168	1	CSF3	0.924591	0.870042	0.982559	0.0115022	0.04484	1	CSF3	0.929437	0.874661	0.987644	0.018219	0.0729761	1	0.147580451222779
CTRC	0.92596	0.873525	0.981543	0.0097011	0.0387341	1	CTRC	0.931467	0.878369	0.987774	0.0177529	0.0601948	1	CTRC	0.942453	0.88914	0.998962	0.0460534	0.118632	1	CTRC	0.946424	0.892483	1.00362	0.0658986	0.165655	1	0.351963770795907
MEPE	0.925792	0.869856	0.985324	0.0153109	0.0502778	1	MEPE	0.93041	0.874102	0.990344	0.0235383	0.0724025	1	MEPE	0.952728	0.892034	1.01755	0.149342	0.284257	1	MEPE	0.954154	0.893136	1.01934	0.16396	0.32131	1	0.873296874554873
DENR	0.925775	0.872011	0.982853	0.0115186	0.0432839	1	DENR	0.933385	0.879481	0.990594	0.0231265	0.0717413	1	DENR	0.926804	0.872869	0.984071	0.0129594	0.0477141	1	DENR	0.935143	0.881109	0.992491	0.0272328	0.0923382	1	0.890341581337559
IRAK4	0.925595	0.871948	0.982542	0.0111448	0.042096	1	IRAK4	0.935349	0.881564	0.992416	0.0269719	0.0809974	1	IRAK4	0.923723	0.870039	0.980719	0.00939582	0.0400559	1	IRAK4	0.932227	0.878341	0.989419	0.0208805	0.0776626	1	0.879448166209168
AHSG	0.925558	0.872041	0.982359	0.0109073	0.0415596	1	AHSG	0.942165	0.887365	1.00035	0.0513483	0.128195	1	AHSG	0.911758	0.858622	0.968183	0.00256654	0.0196948	1	AHSG	0.92798	0.873618	0.985724	0.0152323	0.0638179	1	0.523260672654477
FST	0.925457	0.868303	0.986374	0.0172294	0.0539066	1	FST	0.94944	0.891085	1.01162	0.10891	0.213001	1	FST	0.947782	0.888452	1.01107	0.103944	0.219328	1	FST	0.96702	0.906712	1.03134	0.307383	0.496856	1	0.333117820916203
ARHGEF12	0.925422	0.871947	0.982177	0.0107065	0.0415162	1	ARHGEF12	0.926381	0.873119	0.982893	0.0113702	0.0443255	1	ARHGEF12	0.92355	0.870103	0.980281	0.00892864	0.0391948	1	ARHGEF12	0.922456	0.869306	0.978856	0.00768118	0.0451579	1	0.479342342855997
STAT2	0.925356	0.870838	0.983287	0.0122811	0.0454463	1	STAT2	0.927548	0.873071	0.985424	0.0148738	0.0536782	1	STAT2	0.920988	0.866519	0.978881	0.00813995	0.0370877	1	STAT2	0.92144	0.867062	0.979227	0.00838036	0.0477247	1	0.592300570070414
IL7	0.924647	0.870771	0.981856	0.0105343	0.0410667	1	IL7	0.933194	0.879386	0.990294	0.0224973	0.0711767	1	IL7	0.931842	0.87743	0.989628	0.0214695	0.0698718	1	IL7	0.938696	0.884223	0.996525	0.0380699	0.113742	1	0.691179994198483
F10	0.924614	0.871539	0.980921	0.00935996	0.0383338	1	F10	0.919484	0.866221	0.976021	0.00583041	0.0285259	1	F10	0.926091	0.873001	0.982409	0.0107977	0.0432503	1	F10	0.919885	0.866746	0.976283	0.00594876	0.03771	1	0.0783212480015634
PPP1R9B	0.924284	0.870882	0.98096	0.00951262	0.0384595	1	PPP1R9B	0.919301	0.866207	0.97565	0.00556924	0.0276189	1	PPP1R9B	0.922399	0.868951	0.979134	0.00799359	0.0370524	1	PPP1R9B	0.917049	0.863821	0.973558	0.004535	0.0327332	1	0.255368349325321
MXRA8	0.923974	0.867098	0.98458	0.0147128	0.0496696	1	MXRA8	0.913139	0.856773	0.973213	0.00518656	0.0262728	1	MXRA8	0.970226	0.906172	1.03881	0.385737	0.563532	1	MXRA8	0.967068	0.90284	1.03587	0.339574	0.533195	1	0.583244773720414
NUDC	0.92377	0.869563	0.981356	0.0101721	0.0400835	1	NUDC	0.934595	0.880214	0.992335	0.0269991	0.0809974	1	NUDC	0.920164	0.866094	0.97761	0.0070847	0.03411	1	NUDC	0.930161	0.875819	0.987876	0.0184169	0.0732084	1	0.793027108218229
PLXNA4	0.92364	0.870429	0.980103	0.0086949	0.0370677	1	PLXNA4	0.929982	0.876845	0.986338	0.0155962	0.0554615	1	PLXNA4	0.919595	0.866501	0.975942	0.00573521	0.031562	1	PLXNA4	0.923954	0.870988	0.980141	0.00864152	0.0477247	1	0.307200707816171
UBXN1	0.923615	0.869251	0.981379	0.0102509	0.0401768	1	UBXN1	0.927859	0.873718	0.985354	0.0146487	0.0531288	1	UBXN1	0.921971	0.867595	0.979755	0.0088087	0.0389185	1	UBXN1	0.925603	0.871447	0.983124	0.0119622	0.0579162	1	0.86239952966206
FIS1	0.923451	0.868528	0.981848	0.0109123	0.0415596	1	FIS1	0.938809	0.883217	0.9979	0.0426153	0.110557	1	FIS1	0.92909	0.873965	0.987692	0.0184323	0.0613568	1	FIS1	0.945009	0.889127	1.0044	0.0689615	0.170736	1	0.877218955737684
SPART	0.923199	0.869227	0.980523	0.00932494	0.0383338	1	SPART	0.932114	0.878163	0.989379	0.0208352	0.067506	1	SPART	0.917755	0.863934	0.974929	0.00537907	0.0305886	1	SPART	0.926814	0.872956	0.983994	0.0128394	0.0589173	1	0.292896616715236
FGF2	0.922893	0.869672	0.979372	0.00810282	0.035371	1	FGF2	0.923346	0.870137	0.979809	0.00844975	0.0360226	1	FGF2	0.921127	0.867877	0.977645	0.00684901	0.033736	1	FGF2	0.920941	0.867672	0.977481	0.00674462	0.0406349	1	0.649224852848471
TPD52L2	0.922783	0.86924	0.979623	0.0084136	0.0360795	1	TPD52L2	0.926469	0.873314	0.982859	0.0112934	0.0442629	1	TPD52L2	0.922337	0.868819	0.979152	0.00803056	0.0370524	1	TPD52L2	0.923805	0.870621	0.980238	0.00879968	0.0479321	1	0.660134993063867
SLC9A3R1	0.922393	0.868615	0.979501	0.00839539	0.0360795	1	SLC9A3R1	0.927715	0.873907	0.984836	0.013847	0.051241	1	SLC9A3R1	0.919893	0.866159	0.97696	0.00654807	0.0331496	1	SLC9A3R1	0.924101	0.870294	0.981234	0.00991139	0.05161	1	0.670808989979583
LAP3	0.922224	0.867796	0.980066	0.00908827	0.0378591	1	LAP3	0.935943	0.880735	0.994612	0.0328311	0.092626	1	LAP3	0.918518	0.864129	0.976329	0.00634892	0.0327963	1	LAP3	0.931188	0.876083	0.989759	0.0219809	0.0801203	1	0.697156349730791
F11	0.922224	0.866499	0.981532	0.0108919	0.0415596	1	F11	0.925548	0.869511	0.985197	0.0151828	0.0545233	1	F11	0.919619	0.863813	0.97903	0.00870382	0.0388154	1	F11	0.915453	0.859682	0.974842	0.00587903	0.03771	1	0.44563771534037
DCTD	0.922131	0.868632	0.978925	0.00785009	0.0348946	1	DCTD	0.926424	0.873033	0.983079	0.0116206	0.044819	1	DCTD	0.922635	0.869259	0.979288	0.00808897	0.0370872	1	DCTD	0.926263	0.872915	0.982872	0.0113812	0.0564416	1	0.992030545146426
ANXA11	0.921914	0.868784	0.978293	0.00726089	0.032877	1	ANXA11	0.923988	0.871298	0.979865	0.00831635	0.0360226	1	ANXA11	0.92347	0.870121	0.98009	0.00873214	0.0388154	1	ANXA11	0.924871	0.871915	0.981044	0.00942828	0.0498059	1	0.952686497505551
SELENOP	0.921357	0.868643	0.977269	0.00643201	0.0296768	1	SELENOP	0.915508	0.862816	0.971418	0.00351436	0.020661	1	SELENOP	0.942426	0.888745	0.99935	0.0475134	0.121031	1	SELENOP	0.9346	0.88123	0.991201	0.0241605	0.0859172	1	0.740697793791182
MOCS2	0.920628	0.865813	0.978914	0.00828067	0.0359322	1	MOCS2	0.92888	0.873506	0.987765	0.0186471	0.0621371	1	MOCS2	0.915189	0.860572	0.973273	0.00475988	0.0280564	1	MOCS2	0.917311	0.862379	0.975741	0.00615464	0.0383481	1	0.9987738157621
CD40LG	0.920315	0.867142	0.976749	0.00624349	0.0292853	1	CD40LG	0.933173	0.87945	0.990177	0.0222388	0.0707952	1	CD40LG	0.919747	0.866518	0.976246	0.00595323	0.0322996	1	CD40LG	0.930236	0.876663	0.987082	0.0168675	0.0694712	1	0.2992993068467
LATS1	0.920301	0.866806	0.977097	0.00656227	0.0300874	1	LATS1	0.922477	0.869427	0.978763	0.00757844	0.034103	1	LATS1	0.915959	0.862355	0.972895	0.00432997	0.0264831	1	LATS1	0.915631	0.862607	0.971914	0.00377989	0.0312913	1	0.779907066229866
NUB1	0.919929	0.866454	0.976705	0.00630699	0.0292853	1	NUB1	0.927231	0.873844	0.98388	0.0125218	0.0468434	1	NUB1	0.919056	0.865624	0.975785	0.00574325	0.031562	1	NUB1	0.925535	0.87192	0.982447	0.0110348	0.0555927	1	0.912564936361313
PRKG1	0.919843	0.866648	0.976303	0.00597738	0.0282955	1	PRKG1	0.920829	0.867968	0.97691	0.00624922	0.0292031	1	PRKG1	0.92125	0.868	0.977768	0.00693276	0.0339193	1	PRKG1	0.921103	0.868077	0.977369	0.00659429	0.0400603	1	0.953180864964908
EGF	0.919631	0.86661	0.975896	0.00568765	0.0274589	1	EGF	0.928575	0.875216	0.985187	0.0141192	0.0519844	1	EGF	0.916888	0.863955	0.973064	0.00423721	0.0264523	1	EGF	0.924527	0.871406	0.980885	0.00934338	0.0497177	1	0.803061005330577
PTRHD1	0.919197	0.865708	0.97599	0.00587834	0.0281928	1	PTRHD1	0.928616	0.875098	0.985407	0.0144707	0.0527458	1	PTRHD1	0.91875	0.86528	0.975525	0.0056066	0.0314401	1	PTRHD1	0.928333	0.874725	0.985227	0.0142701	0.0619223	1	0.494803284306698
ADH1B	0.918921	0.862001	0.979599	0.00954893	0.0384595	1	ADH1B	0.953981	0.894322	1.01762	0.152754	0.272936	1	ADH1B	0.907762	0.8495	0.97002	0.00424544	0.0264523	1	ADH1B	0.933947	0.873564	0.998503	0.0450813	0.125917	1	0.669179370141476
BACH1	0.918626	0.865041	0.975531	0.00564285	0.0274243	1	BACH1	0.923764	0.870232	0.980588	0.00922622	0.037786	1	BACH1	0.913917	0.86026	0.970922	0.00354714	0.0235079	1	BACH1	0.917632	0.8641	0.974481	0.00506529	0.0341907	1	0.234854145414778
HSPA1A	0.918613	0.864667	0.975925	0.00597435	0.0282955	1	HSPA1A	0.930529	0.876342	0.988067	0.0186667	0.0621371	1	HSPA1A	0.914877	0.860633	0.972541	0.00433373	0.0264831	1	HSPA1A	0.927333	0.872776	0.9853	0.0147414	0.062845	1	0.889513665467662
CASP9	0.918467	0.865548	0.974621	0.00496959	0.0249851	1	CASP9	0.921475	0.868467	0.977718	0.0068219	0.0312778	1	CASP9	0.921888	0.868625	0.978416	0.00739319	0.0352264	1	CASP9	0.925287	0.871928	0.981912	0.0103985	0.0533841	1	0.407763248023737
NEXN	0.918365	0.865834	0.974084	0.00460129	0.0240419	1	NEXN	0.914465	0.862028	0.970091	0.00299921	0.0184287	1	NEXN	0.922381	0.869742	0.978205	0.00703944	0.03411	1	NEXN	0.917755	0.865245	0.973452	0.00430337	0.0320581	1	0.467029392974876
GIT1	0.918214	0.865572	0.974056	0.0046171	0.0240419	1	GIT1	0.914338	0.862157	0.969677	0.00281713	0.0177042	1	GIT1	0.917472	0.864721	0.973441	0.00435936	0.0264831	1	GIT1	0.914884	0.862513	0.970435	0.00309853	0.0294196	1	0.317010882813258
NCK2	0.918207	0.86493	0.974765	0.00514171	0.0254987	1	NCK2	0.918979	0.866112	0.975073	0.00518968	0.0262728	1	NCK2	0.91759	0.864291	0.974176	0.00484925	0.0280564	1	NCK2	0.918364	0.865328	0.974651	0.00501721	0.0341827	1	0.823355738832835
SERPINA6	0.917902	0.858014	0.98197	0.0128279	0.046525	1	SERPINA6	0.925438	0.865706	0.98929	0.0228293	0.0714168	1	SERPINA6	0.922942	0.861914	0.988292	0.0215971	0.0699747	1	SERPINA6	0.938104	0.87657	1.00396	0.0649142	0.163745	1	0.0142331809488754
TRIM5	0.917818	0.864573	0.974341	0.00491619	0.0248974	1	TRIM5	0.916278	0.863163	0.972661	0.00410799	0.0231826	1	TRIM5	0.916746	0.863471	0.973308	0.00443236	0.026704	1	TRIM5	0.916551	0.863346	0.973034	0.00429155	0.0320581	1	0.495325884459338
AFM	0.917252	0.864255	0.973499	0.00444828	0.02367	1	AFM	0.958099	0.902186	1.01748	0.162959	0.282851	1	AFM	0.916019	0.860223	0.975433	0.00622491	0.0327963	1	AFM	0.950147	0.891575	1.01257	0.115201	0.249203	1	0.674047236148872
TNFSF12	0.917112	0.862677	0.974983	0.00558031	0.0273023	1	TNFSF12	0.900872	0.847338	0.957789	0.000838731	0.00764294	0.611435	TNFSF12	0.949768	0.892858	1.01031	0.102104	0.217965	1	TNFSF12	0.935394	0.879334	0.995028	0.0341718	0.10589	1	0.806599174698079
DIPK2B	0.917052	0.860606	0.9772	0.00755037	0.0339766	1	DIPK2B	0.918572	0.861869	0.979005	0.00898447	0.0372553	1	DIPK2B	0.935329	0.876582	0.998012	0.0433745	0.113333	1	DIPK2B	0.934514	0.875624	0.997365	0.0414094	0.119381	1	0.824362079173996
GP5	0.916715	0.863761	0.972916	0.00417757	0.022393	1	GP5	0.931365	0.877487	0.988551	0.0193497	0.0635508	1	GP5	0.915237	0.862236	0.971496	0.00361328	0.0235186	1	GP5	0.9264	0.872714	0.983388	0.0120758	0.0579162	1	0.354407091237947
PSTPIP2	0.91653	0.863571	0.972737	0.00410215	0.0221516	1	PSTPIP2	0.920621	0.86794	0.976499	0.00594185	0.0286785	1	PSTPIP2	0.920963	0.867827	0.977353	0.00661855	0.0332753	1	PSTPIP2	0.924251	0.871297	0.980422	0.00887632	0.0479321	1	0.793290440869275
SRPK2	0.916078	0.862936	0.972493	0.00404358	0.0219983	1	SRPK2	0.923158	0.870057	0.9795	0.00816327	0.0356349	1	SRPK2	0.912368	0.859198	0.968829	0.00275677	0.0200969	1	SRPK2	0.917796	0.86469	0.974164	0.00479193	0.0339157	1	0.457075364204779
SHMT1	0.91573	0.861715	0.973132	0.00454038	0.0239851	1	SHMT1	0.932826	0.878401	0.990623	0.0233835	0.0722312	1	SHMT1	0.907951	0.854043	0.965261	0.00198725	0.016114	1	SHMT1	0.926137	0.871599	0.984086	0.013212	0.0590894	1	0.661471312730658
GMPR2	0.915554	0.86265	0.971703	0.00367044	0.0207422	1	GMPR2	0.92357	0.870969	0.979349	0.007874	0.0347696	1	GMPR2	0.912244	0.859468	0.96826	0.0025213	0.0195535	1	GMPR2	0.919583	0.866989	0.975367	0.00527065	0.0350298	1	0.450890888041
TREML1	0.915526	0.862656	0.971637	0.00363703	0.0207422	1	TREML1	0.924413	0.870985	0.981119	0.00966778	0.0389382	1	TREML1	0.912629	0.859825	0.968676	0.00264228	0.019907	1	TREML1	0.918731	0.865563	0.975166	0.005324	0.0350298	1	0.521439533336037
DNAJB6	0.91519	0.861707	0.971993	0.00391962	0.021647	1	DNAJB6	0.919959	0.866674	0.97652	0.00613532	0.0290431	1	DNAJB6	0.914247	0.860726	0.971097	0.00358132	0.0235186	1	DNAJB6	0.916892	0.86357	0.973506	0.00453506	0.0327332	1	0.823442607871392
SAMD9L	0.915106	0.861471	0.97208	0.00399088	0.0218748	1	SAMD9L	0.920102	0.866804	0.976678	0.00623671	0.0292031	1	SAMD9L	0.913481	0.859677	0.970653	0.00348186	0.0232869	1	SAMD9L	0.920438	0.866774	0.977424	0.00683038	0.0408143	1	0.460100140153493
FKBP1B	0.915099	0.862239	0.971199	0.00347096	0.020082	1	FKBP1B	0.916984	0.864255	0.97293	0.00412833	0.0231826	1	FKBP1B	0.914478	0.861668	0.970524	0.00322125	0.0217435	1	FKBP1B	0.915077	0.862448	0.970917	0.00331892	0.0295328	1	0.400428319669292
PDLIM7	0.914969	0.861731	0.971496	0.00366742	0.0207422	1	PDLIM7	0.914814	0.861856	0.971026	0.00342983	0.020328	1	PDLIM7	0.915016	0.861689	0.971642	0.00374416	0.0241548	1	PDLIM7	0.914846	0.86171	0.971259	0.00355494	0.0301343	1	0.431610296551733
MARS1	0.914783	0.861283	0.971607	0.00377052	0.0211439	1	MARS1	0.922073	0.868481	0.978973	0.00791735	0.0347696	1	MARS1	0.913146	0.859615	0.97001	0.0032	0.0217435	1	MARS1	0.91923	0.86558	0.976205	0.00605337	0.0380423	1	0.709684100770199
AMOT	0.914594	0.855263	0.97804	0.00908549	0.0378591	1	AMOT	0.942786	0.881312	1.00855	0.0867977	0.180272	1	AMOT	0.913239	0.852638	0.978148	0.00958029	0.0406048	1	AMOT	0.931717	0.869562	0.998315	0.0446616	0.125708	1	0.227657567227437
CASP2	0.914449	0.861704	0.970422	0.00317272	0.0189583	1	CASP2	0.923816	0.870708	0.980163	0.00870971	0.036915	1	CASP2	0.909726	0.85709	0.965594	0.00186231	0.0154275	1	CASP2	0.915792	0.862803	0.972036	0.0038202	0.0312913	1	0.858568473902567
PDGFB	0.914136	0.861378	0.970126	0.00307724	0.0188513	1	PDGFB	0.927896	0.874658	0.984376	0.0130528	0.0485485	1	PDGFB	0.909411	0.856725	0.965337	0.00181751	0.0152295	1	PDGFB	0.919349	0.866489	0.975433	0.00538181	0.0350298	1	0.892996988913718
DBNL	0.914071	0.861056	0.970351	0.00320588	0.0190007	1	DBNL	0.919105	0.866214	0.975225	0.00527774	0.026425	1	DBNL	0.913535	0.860465	0.969878	0.00306051	0.021453	1	DBNL	0.918216	0.865219	0.97446	0.00490949	0.0341827	1	0.757117889258819
VASP	0.913817	0.860805	0.970094	0.00311931	0.0188705	1	VASP	0.916161	0.86338	0.972169	0.00382458	0.0221279	1	VASP	0.912629	0.859758	0.96875	0.00267628	0.0199082	1	VASP	0.913176	0.860531	0.969043	0.00271816	0.0286654	1	0.98575827368564
DTD1	0.913243	0.860137	0.969628	0.00298809	0.0186181	1	DTD1	0.923276	0.869762	0.980084	0.00878483	0.0370182	1	DTD1	0.913123	0.860029	0.969496	0.00294382	0.0212093	1	DTD1	0.921494	0.868079	0.978196	0.00728469	0.0431751	1	0.85313558755507
AXIN1	0.913113	0.860261	0.969213	0.00280891	0.0176525	1	AXIN1	0.918335	0.865661	0.974213	0.00470133	0.0251224	1	AXIN1	0.913437	0.860383	0.969762	0.00301981	0.0213732	1	AXIN1	0.917332	0.864495	0.973398	0.00436153	0.0321167	1	0.219359149696246
SKAP2	0.912399	0.859801	0.968215	0.00247666	0.0161946	1	SKAP2	0.916582	0.86398	0.972387	0.00387032	0.0222162	1	SKAP2	0.90935	0.856812	0.965109	0.00175052	0.0151377	1	SKAP2	0.913092	0.860463	0.96894	0.00268508	0.0286654	1	0.310027075367401
APPL2	0.91238	0.859538	0.968471	0.00259183	0.0165741	1	APPL2	0.914517	0.862093	0.970128	0.0030086	0.0184287	1	APPL2	0.913729	0.860933	0.969762	0.00296755	0.0212093	1	APPL2	0.917014	0.864438	0.972788	0.00403002	0.0319335	1	0.784880818452626
NUMB	0.91204	0.858618	0.968785	0.00279247	0.0176525	1	NUMB	0.913562	0.860511	0.969884	0.00305882	0.0184287	1	NUMB	0.907874	0.854464	0.964623	0.00178246	0.0151377	1	NUMB	0.905973	0.852987	0.96225	0.00132058	0.0171911	0.962703	0.761994683108778
EVI5	0.911871	0.858957	0.968044	0.00248806	0.0161946	1	EVI5	0.917593	0.864453	0.974	0.00472121	0.0251224	1	EVI5	0.912296	0.859295	0.968567	0.00264881	0.019907	1	EVI5	0.917117	0.863866	0.973652	0.00458473	0.0327673	1	0.938079418815792
CFP	0.911257	0.856277	0.969767	0.00342403	0.0199689	1	CFP	0.909501	0.854293	0.968275	0.00298775	0.0184287	1	CFP	0.914004	0.857489	0.974244	0.00575822	0.031562	1	CFP	0.907597	0.851104	0.967839	0.00310742	0.0294196	1	0.592788841176116
MGMT	0.910854	0.858042	0.966917	0.00218459	0.014746	1	MGMT	0.920748	0.868141	0.976542	0.00594582	0.0286785	1	MGMT	0.908635	0.855858	0.964665	0.00169941	0.0151081	1	MGMT	0.917479	0.864825	0.97334	0.00428938	0.0320581	1	0.656528029619891
HCLS1	0.91059	0.857371	0.967111	0.00230098	0.0152493	1	HCLS1	0.917665	0.864591	0.973998	0.00470272	0.0251224	1	HCLS1	0.906278	0.853072	0.962801	0.00143256	0.0137413	1	HCLS1	0.912118	0.858955	0.968572	0.00268064	0.0286654	1	0.630027458424611
PDE5A	0.910186	0.85766	0.965929	0.00191587	0.0133016	1	PDE5A	0.914565	0.862122	0.970197	0.00303469	0.0184287	1	PDE5A	0.90835	0.856031	0.963866	0.00149379	0.0139612	1	PDE5A	0.911346	0.859141	0.966725	0.00203991	0.023535	1	0.434956866344069
PLA2G4A	0.908884	0.85605	0.964978	0.00176781	0.0126346	1	PLA2G4A	0.916802	0.863872	0.972975	0.00419747	0.023308	1	PLA2G4A	0.908334	0.855571	0.96435	0.00163878	0.0147662	1	PLA2G4A	0.916822	0.863753	0.973151	0.0043096	0.0320581	1	0.963028676174051
PON1	0.908779	0.855598	0.965266	0.00187729	0.0131591	1	PON1	0.911396	0.857983	0.968135	0.00260462	0.0174199	1	PON1	0.943617	0.88767	1.00309	0.0627414	0.148985	1	PON1	0.957512	0.900408	1.01824	0.166397	0.32434	1	0.345638281604064
FOXO1	0.908343	0.855563	0.964378	0.00164637	0.0121032	1	FOXO1	0.906352	0.854124	0.961775	0.00116621	0.009772	0.850164	FOXO1	0.905136	0.852467	0.961059	0.0011199	0.0125601	0.816408	FOXO1	0.902933	0.850745	0.958322	0.000775302	0.0115346	0.565195	0.478848374499883
SH2D1A	0.90828	0.856142	0.963594	0.00142521	0.0108227	1	SH2D1A	0.908705	0.856689	0.963879	0.00145645	0.0116676	1	SH2D1A	0.90634	0.853616	0.962321	0.00130004	0.0135036	0.947732	SH2D1A	0.90095	0.848523	0.956615	0.000649626	0.0110361	0.473577	0.413786194948263
RABEP1	0.907146	0.854792	0.962707	0.00131339	0.0104072	0.957462	RABEP1	0.912735	0.860529	0.968108	0.0023773	0.0166639	1	RABEP1	0.903977	0.851681	0.959484	0.000899317	0.0111119	0.655602	RABEP1	0.910752	0.8585	0.966184	0.00192774	0.0226665	1	0.530698341396379
IRAK1	0.90708	0.853986	0.963475	0.00152936	0.0113766	1	IRAK1	0.912659	0.859828	0.968737	0.00266497	0.0175999	1	IRAK1	0.905278	0.852046	0.961836	0.00128892	0.0135036	0.939622	IRAK1	0.909992	0.856989	0.966272	0.00206618	0.023535	1	0.39826904368873
PNLIP	0.906981	0.855733	0.961298	0.0010017	0.00892394	0.730241	PNLIP	0.915108	0.863496	0.969805	0.00274358	0.0175999	1	PNLIP	0.914688	0.863374	0.969053	0.00246869	0.0193514	1	PNLIP	0.918828	0.867402	0.973302	0.00396642	0.031775	1	0.439398015419286
ARHGAP45	0.906747	0.854368	0.962338	0.00126185	0.0103358	0.919888	ARHGAP45	0.91025	0.857991	0.965692	0.00182564	0.0136528	1	ARHGAP45	0.904735	0.852478	0.960195	0.000973416	0.0116331	0.70962	ARHGAP45	0.906384	0.85428	0.961666	0.00113795	0.0159531	0.829563	0.232097373040486
ICA1	0.906744	0.854028	0.962713	0.00135796	0.0105314	0.989956	ICA1	0.910917	0.858328	0.966729	0.00210346	0.0150335	1	ICA1	0.905861	0.853063	0.961926	0.00125144	0.0135036	0.912299	ICA1	0.90827	0.855575	0.964211	0.00160445	0.01941	1	0.831340128210374
DNAJA2	0.906657	0.853836	0.962745	0.00137579	0.0105574	1	DNAJA2	0.908637	0.856157	0.964334	0.0015971	0.0123694	1	DNAJA2	0.902245	0.849521	0.958241	0.000812708	0.0107687	0.592464	DNAJA2	0.902177	0.849757	0.95783	0.00074988	0.0113888	0.546663	0.754045485572402
SLC39A5	0.906523	0.852155	0.96436	0.00187077	0.0131591	1	SLC39A5	0.935915	0.879764	0.99565	0.0358994	0.0980176	1	SLC39A5	0.904807	0.847525	0.965961	0.0027191	0.0200225	1	SLC39A5	0.917482	0.859125	0.979803	0.0102147	0.0528123	1	0.745609263999488
TNFAIP8L2	0.906457	0.853633	0.962549	0.00134601	0.0105314	0.981243	TNFAIP8L2	0.912815	0.859881	0.969008	0.00276396	0.0175999	1	TNFAIP8L2	0.908663	0.855663	0.964945	0.00178579	0.0151377	1	TNFAIP8L2	0.913449	0.860299	0.969882	0.00307851	0.0294196	1	0.916997312043443
BCHE	0.906439	0.85175	0.96464	0.00197615	0.0135907	1	BCHE	0.906843	0.85274	0.964378	0.00183536	0.0136528	1	BCHE	0.896464	0.840917	0.955681	0.000811125	0.0107687	0.59131	BCHE	0.888858	0.834229	0.947064	0.000272031	0.00738452	0.198311	0.111061726550851
CRKL	0.905948	0.853103	0.962067	0.00127712	0.0103446	0.931018	CRKL	0.9104	0.857641	0.966404	0.00205678	0.0148455	1	CRKL	0.906342	0.85337	0.962602	0.00137228	0.0135188	1	CRKL	0.910272	0.857311	0.966505	0.00211254	0.023693	1	0.953035869689606
MGLL	0.905097	0.852734	0.960675	0.00104015	0.00902704	0.758272	MGLL	0.910399	0.857991	0.966008	0.00191434	0.0140965	1	MGLL	0.909084	0.856425	0.964981	0.00174311	0.0151377	1	MGLL	0.915485	0.862576	0.97164	0.00364716	0.0305607	1	0.846063493464048
BID	0.904852	0.852311	0.960632	0.00105324	0.00903307	0.767811	BID	0.920561	0.867647	0.976701	0.00613482	0.0290431	1	BID	0.902217	0.849537	0.958165	0.000801864	0.0107687	0.584559	BID	0.914227	0.861118	0.970611	0.00331529	0.0295328	1	0.931967545302087
SNCA	0.904348	0.851764	0.960179	0.00100379	0.00892394	0.731763	SNCA	0.905714	0.85341	0.961223	0.00110198	0.00944028	0.80334	SNCA	0.906431	0.85367	0.962453	0.00132402	0.0135036	0.96521	SNCA	0.90667	0.854109	0.962465	0.0013019	0.0171911	0.949084	0.776475506034076
YTHDF3	0.904219	0.852186	0.959429	0.000869645	0.00802495	0.633971	YTHDF3	0.91389	0.861894	0.969024	0.00258861	0.0174199	1	YTHDF3	0.903241	0.85127	0.958386	0.000763324	0.0107012	0.556464	YTHDF3	0.9088	0.856986	0.963746	0.0014086	0.0180152	1	0.286673952821727
BTD	0.903477	0.849829	0.960511	0.00115432	0.00967239	0.841498	BTD	0.915897	0.861056	0.974231	0.00529226	0.026425	1	BTD	0.899002	0.845474	0.955919	0.000675533	0.00984928	0.492464	BTD	0.913189	0.858493	0.971371	0.00395523	0.031775	1	0.350806198988065
TTR	0.902883	0.847192	0.962235	0.00166025	0.0121032	1	TTR	0.900634	0.845218	0.959683	0.00123763	0.0102527	0.902235	TTR	0.914948	0.85845	0.975165	0.00627112	0.0327963	1	TTR	0.908384	0.852556	0.967867	0.00298578	0.029414	1	0.667566975407026
BANK1	0.901441	0.849346	0.95673	0.000634624	0.00642557	0.462641	BANK1	0.904051	0.852283	0.958963	0.000800106	0.00738325	0.583277	BANK1	0.900031	0.847879	0.955391	0.000543402	0.00880366	0.39614	BANK1	0.902328	0.850467	0.957351	0.000666103	0.0110361	0.485589	0.336454357880771
GSN	0.901311	0.8489	0.956957	0.000675421	0.00665381	0.492382	GSN	0.89752	0.845119	0.953171	0.000427395	0.00474945	0.311571	GSN	0.933512	0.877343	0.993277	0.0297782	0.0864872	1	GSN	0.93232	0.875854	0.992427	0.0279182	0.0937897	1	0.616348069369186
APCS	0.900254	0.84174	0.962836	0.00218067	0.014746	1	APCS	0.910314	0.851324	0.973392	0.00597961	0.0286785	1	APCS	0.898913	0.837479	0.964854	0.00317196	0.0217435	1	APCS	0.899394	0.83792	0.965378	0.00333087	0.0295328	1	0.921863159536714
VNN1	0.899989	0.847048	0.95624	0.000657815	0.00656914	0.479547	VNN1	0.942973	0.886686	1.00283	0.061499	0.143776	1	VNN1	0.887982	0.834934	0.944401	0.000156759	0.00357117	0.114277	VNN1	0.92468	0.868463	0.984536	0.0144067	0.0620472	1	0.338889862695486
APOA1	0.899278	0.844094	0.958071	0.0010176	0.00893772	0.741831	APOA1	0.925722	0.868897	0.986262	0.0169421	0.0585397	1	APOA1	0.945552	0.885841	1.00929	0.0925349	0.20197	1	APOA1	0.98534	0.922985	1.05191	0.657923	0.794082	1	0.701905301169711
SYAP1	0.898866	0.84668	0.954268	0.000475954	0.00495672	0.34697	SYAP1	0.902608	0.850518	0.957888	0.000728643	0.00698922	0.531181	SYAP1	0.905948	0.8533	0.961843	0.00122263	0.0135036	0.891295	SYAP1	0.90872	0.856205	0.964457	0.00162416	0.01941	1	0.686339601469119
DAAM1	0.898828	0.847212	0.953588	0.000407853	0.00437243	0.297325	DAAM1	0.900096	0.848874	0.954408	0.000429991	0.00474945	0.313463	DAAM1	0.896523	0.84499	0.951199	0.000298712	0.00573056	0.217761	DAAM1	0.895578	0.844514	0.949729	0.000231486	0.00738452	0.168753	0.846892461270251
GZMB	0.898306	0.844923	0.95506	0.000601393	0.00617486	0.438415	GZMB	0.919211	0.864717	0.977138	0.00689914	0.0314342	1	GZMB	0.921867	0.867039	0.980163	0.00931083	0.039927	1	GZMB	0.943485	0.887462	1.00304	0.062514	0.160253	1	0.794140129345761
SCRN1	0.897063	0.844303	0.95312	0.000443876	0.00468964	0.323585	SCRN1	0.907113	0.853786	0.96377	0.00161192	0.0123694	1	SCRN1	0.902077	0.84888	0.958608	0.000890237	0.0111119	0.648982	SCRN1	0.911415	0.85757	0.96864	0.00283115	0.0286654	1	0.761969887486642
IKBKG	0.896941	0.845008	0.952065	0.000351343	0.00388074	0.256129	IKBKG	0.897315	0.845598	0.952195	0.000347199	0.00408239	0.253108	IKBKG	0.896309	0.84419	0.951645	0.000341591	0.00595606	0.24902	IKBKG	0.896833	0.844957	0.951895	0.000341447	0.00815007	0.248915	0.124781799669359
ITGA6	0.895107	0.842952	0.950489	0.00029716	0.00344002	0.216629	ITGA6	0.907546	0.854584	0.963791	0.00156634	0.0122781	1	ITGA6	0.904257	0.85153	0.96025	0.00102638	0.0120682	0.748231	ITGA6	0.915907	0.862448	0.972679	0.00419993	0.0320581	1	0.901366076698986
LZTFL1	0.894951	0.842724	0.950415	0.000297285	0.00344002	0.216721	LZTFL1	0.903076	0.850927	0.958421	0.000781316	0.00738325	0.569579	LZTFL1	0.894146	0.841872	0.949667	0.000272449	0.00536799	0.198616	LZTFL1	0.9013	0.848972	0.956855	0.00066121	0.0110361	0.482022	0.606677375617097
MAP2K6	0.8944	0.842491	0.949507	0.000253762	0.00310233	0.184992	MAP2K6	0.900616	0.848745	0.955658	0.000543157	0.00557692	0.395962	MAP2K6	0.894723	0.842786	0.949861	0.000266472	0.00536799	0.194258	MAP2K6	0.901169	0.849088	0.956445	0.000612246	0.010886	0.446328	0.99387743902969
NFATC1	0.892899	0.840912	0.9481	0.000214505	0.00274341	0.156374	NFATC1	0.89348	0.841662	0.948489	0.000220001	0.00291601	0.160381	NFATC1	0.892037	0.839857	0.947458	0.000203239	0.00435769	0.148161	NFATC1	0.891522	0.839616	0.946637	0.000175571	0.00673638	0.127991	0.395681649279821
F13B	0.887757	0.835827	0.942913	0.000108255	0.00164412	0.0789177	F13B	0.88876	0.836581	0.944192	0.000133329	0.00190582	0.0971967	F13B	0.904874	0.851276	0.961847	0.00133368	0.0135036	0.972256	F13B	0.900504	0.846807	0.957605	0.000834832	0.0121719	0.608593	0.413293156923492
KYNU	0.887586	0.832683	0.94611	0.000251884	0.00310233	0.183623	KYNU	0.915663	0.858768	0.976328	0.00710421	0.0321675	1	KYNU	0.874535	0.819733	0.932999	4.89874e-05	0.00178559	0.0357118	KYNU	0.898424	0.841748	0.958918	0.00127414	0.0171911	0.928851	0.288720478042546
CDON	0.883653	0.829692	0.941123	0.000119332	0.00177537	0.0869932	CDON	0.897181	0.842087	0.955881	0.000792467	0.00738325	0.577708	CDON	0.881826	0.828032	0.939116	9.00412e-05	0.002735	0.06564	CDON	0.893136	0.83837	0.951481	0.000464514	0.00915218	0.338631	0.669644115511832
NT5C3A	0.880692	0.829359	0.935202	3.37753e-05	0.000535265	0.0246222	NT5C3A	0.886529	0.835275	0.940929	7.37523e-05	0.00112011	0.0537654	NT5C3A	0.887254	0.835437	0.942285	9.77269e-05	0.00274011	0.0712429	NT5C3A	0.893805	0.841897	0.948914	0.000235305	0.00738452	0.171537	0.979352061805835
GNPDA2	0.878004	0.827068	0.932077	1.98329e-05	0.000352639	0.0144582	GNPDA2	0.878051	0.827282	0.931935	1.8714e-05	0.000413409	0.0136425	GNPDA2	0.896238	0.844121	0.951572	0.000338411	0.00595606	0.246702	GNPDA2	0.898355	0.846252	0.953666	0.000437746	0.00915218	0.319117	0.161486698458934
SFRP4	0.876911	0.824207	0.932985	3.2765e-05	0.000530792	0.0238856	SFRP4	0.892102	0.838538	0.949089	0.000301632	0.00361275	0.21989	SFRP4	0.867855	0.813293	0.926078	1.88574e-05	0.000981929	0.013747	SFRP4	0.877202	0.822392	0.935665	6.89069e-05	0.00334888	0.0502331	0.422712173153563
APOC1	0.874321	0.820831	0.931297	3.0498e-05	0.000505297	0.0222331	APOC1	0.876491	0.822827	0.933654	4.32163e-05	0.000787617	0.0315047	APOC1	0.936609	0.877396	0.999818	0.0493658	0.123934	1	APOC1	0.946736	0.88654	1.01102	0.102474	0.230567	1	0.85058833662441
SERPINI1	0.874267	0.822334	0.92948	1.70436e-05	0.00031062	0.0124248	SERPINI1	0.88089	0.828316	0.9368	5.3605e-05	0.000908793	0.0390781	SERPINI1	0.880393	0.82814	0.935942	4.49195e-05	0.00172349	0.0327463	SERPINI1	0.888088	0.83516	0.94437	0.000153324	0.00620961	0.111773	0.176731169527287
EDAR	0.872849	0.82194	0.926911	9.19333e-06	0.000206517	0.00670194	EDAR	0.885129	0.833701	0.93973	6.45964e-05	0.00104646	0.0470908	EDAR	0.881724	0.830065	0.936599	4.38316e-05	0.00172349	0.0319532	EDAR	0.892992	0.840749	0.948481	0.000233581	0.00738452	0.170281	0.611758527654385
FN1	0.872783	0.821182	0.927626	1.20818e-05	0.000238044	0.00880762	FN1	0.89186	0.838931	0.948128	0.00024601	0.00314634	0.179341	FN1	0.875928	0.82336	0.931851	2.72648e-05	0.00124225	0.019876	FN1	0.892606	0.838745	0.949925	0.000346574	0.00815007	0.252652	0.684800473075841
ITGA2	0.872612	0.821015	0.927452	1.17668e-05	0.000238044	0.00857803	ITGA2	0.851297	0.801363	0.904343	1.78778e-07	1.18481e-05	0.000130329	ITGA2	0.894849	0.841723	0.951328	0.000373943	0.00633963	0.272604	ITGA2	0.877067	0.825229	0.932161	2.44302e-05	0.0022262	0.0178096	0.307062537152814
CST1	0.872311	0.822126	0.925561	6.22197e-06	0.000161993	0.00453582	CST1	0.882771	0.832194	0.936422	3.44109e-05	0.000677987	0.0250855	CST1	0.88645	0.833894	0.94232	0.000111022	0.00279086	0.080935	CST1	0.896643	0.843556	0.953072	0.000459159	0.00915218	0.334727	0.814413826828199
ITGA11	0.865294	0.814833	0.91888	2.36339e-06	7.43472e-05	0.00172291	ITGA11	0.84523	0.795881	0.897638	4.29516e-08	5.21863e-06	3.13118e-05	ITGA11	0.905511	0.851335	0.963134	0.0016143	0.0147662	1	ITGA11	0.890269	0.83695	0.946984	0.000225416	0.00738452	0.164328	0.107203407455777
LCAT	0.863838	0.812503	0.918417	2.83347e-06	7.9446e-05	0.0020656	LCAT	0.873454	0.821542	0.928646	1.50506e-05	0.000365729	0.0109719	LCAT	0.851481	0.798832	0.907601	7.93108e-07	9.63626e-05	0.000578176	LCAT	0.850684	0.798034	0.906809	7.01654e-07	0.000147437	0.000511505	0.783239203485827
ERBB3	0.863768	0.810199	0.920878	7.34963e-06	0.000178596	0.00535788	ERBB3	0.88992	0.834769	0.948714	0.000353106	0.00408594	0.257414	ERBB3	0.866868	0.81329	0.923975	1.13835e-05	0.000754414	0.00829856	ERBB3	0.895859	0.840508	0.954854	0.000725636	0.0113888	0.528989	0.0374116777099914
TNFSF11	0.861436	0.80962	0.916568	2.44764e-06	7.43472e-05	0.00178433	TNFSF11	0.878618	0.825966	0.934627	4.05643e-05	0.000778194	0.0295714	TNFSF11	0.899188	0.844605	0.957298	0.000881639	0.0111119	0.642715	TNFSF11	0.919679	0.864053	0.978886	0.00852951	0.0477247	1	0.812363044247733
GHR	0.859288	0.807343	0.914576	1.8729e-06	6.50165e-05	0.00136535	GHR	0.900835	0.846213	0.958982	0.00106675	0.00926306	0.777658	GHR	0.851788	0.79658	0.910823	2.70617e-06	0.0002466	0.0019728	GHR	0.884157	0.826758	0.945541	0.000324278	0.00815007	0.236398	0.0400016647590597
LRRN1	0.858084	0.80761	0.911711	7.48312e-07	3.03067e-05	0.00054552	LRRN1	0.864559	0.813586	0.918726	2.6798e-06	8.49381e-05	0.00195358	LRRN1	0.890721	0.837439	0.947394	0.000235947	0.00491443	0.172005	LRRN1	0.904229	0.849748	0.962204	0.00149769	0.0185054	1	0.187841915429881
KLKB1	0.853607	0.801127	0.909524	1.01188e-06	3.88242e-05	0.000737659	KLKB1	0.856169	0.802969	0.912895	2.09234e-06	7.2634e-05	0.00152531	KLKB1	0.871801	0.817849	0.929313	2.56371e-05	0.00124225	0.0186894	KLKB1	0.872531	0.817976	0.930724	3.48339e-05	0.0024646	0.0253939	0.0250633033981294
PEPD	0.85219	0.802492	0.904966	1.81656e-07	1.01867e-05	0.000132427	PEPD	0.84782	0.798042	0.900702	8.91206e-08	7.21877e-06	6.49689e-05	PEPD	0.880401	0.829009	0.934979	3.3136e-05	0.00142095	0.0241561	PEPD	0.878573	0.826919	0.933452	2.81967e-05	0.00228393	0.0205554	0.022912194561205
RAB6A	0.848476	0.798253	0.901859	1.30562e-07	9.51796e-06	9.51796e-05	RAB6A	0.861948	0.81081	0.916312	1.92922e-06	7.2634e-05	0.0014064	RAB6A	0.897018	0.842818	0.954704	0.000631642	0.00951477	0.460467	RAB6A	0.917056	0.861742	0.975919	0.0063738	0.0393771	1	0.0842222507001625
TNFSF10	0.848248	0.797524	0.902197	1.68116e-07	1.01867e-05	0.000122556	TNFSF10	0.87305	0.820714	0.928724	1.6747e-05	0.000381516	0.0122085	TNFSF10	0.872097	0.819391	0.928193	1.68696e-05	0.000945993	0.0122979	TNFSF10	0.900046	0.845502	0.958109	0.000961313	0.0137411	0.700797	0.727754296696322
CLEC3B	0.844065	0.793646	0.897687	6.86595e-08	6.2566e-06	5.00528e-05	CLEC3B	0.825323	0.775761	0.878051	1.23397e-09	4.49781e-07	8.99561e-07	CLEC3B	0.871684	0.819041	0.927712	1.55467e-05	0.000944463	0.0113336	CLEC3B	0.853777	0.801803	0.90912	8.0898e-07	0.000147437	0.000589746	0.447906800311367
SERPINA5	0.844011	0.793686	0.897526	6.41927e-08	6.2566e-06	4.67965e-05	SERPINA5	0.859917	0.808483	0.914624	1.61946e-06	6.55881e-05	0.00118059	SERPINA5	0.848589	0.796937	0.90359	2.99143e-07	4.3615e-05	0.000218075	SERPINA5	0.851527	0.799329	0.907134	6.36703e-07	0.000147437	0.000464157	0.252942140573023
APOE	0.568393	0.536723	0.601931	4.12739e-83	3.00887e-80	3.00887e-80	APOE	0.86102	0.798763	0.92813	9.31939e-05	0.00135877	0.0679384	APOE	0.583107	0.550362	0.6178	9.5704e-75	6.97682e-72	6.97682e-72	APOE	0.901636	0.836859	0.971427	0.00648777	0.0397444	1	0.404583150939853

## Sheet: ST3
Supplementary Table 3. Individua ProSig protein Cox proportional hazard models and Schoenfeld residuals
	M1 (age + sex etc)		M2 (M1 + apoe)		M3 (sex + age + lifestyle)		M4 (sex + age + lifestyle + apoe)
prot	HR	fdr	HR	fdr	HR	fdr	HR	fdr	Schoenfeld residuals p val
APOE	0.568393	3.00887e-80	0.86103	0.00135877	0.583107	6.97682e-72	0.901636	0.0397444	0.404583
C7	1.19718	1.49903e-06	1.19685	2.48821e-06	1.127	0.00343927	1.13468	0.00334888	0.903689
CD276	1.18984	3.37264e-06	1.18396	6.91919e-06	1.14883	0.000677975	1.14143	0.0022262	0.096021
WNT9A	1.19368	1.69755e-05	1.17981	7.75769e-05	1.19594	0.000136677	1.17276	0.002012	0.0107547
TNFRSF11B	1.17993	7.66601e-05	1.19822	2.18838e-05	1.12438	0.0115833	1.1391	0.00738452	0.756274
ERBB3	0.863768	0.000178596	0.889988	0.00408594	0.866868	0.000754414	0.895859	0.0113888	0.0374117
LRIG3	1.14451	0.000301449	1.15147	0.000177774	1.12285	0.00584858	1.11951	0.00915218	0.940339
SFRP4	0.876911	0.000530792	0.892082	0.00361275	0.867855	0.000981929	0.877202	0.00334888	0.422712
CDON	0.883653	0.00177537	0.897162	0.00738325	0.881826	0.002735	0.893136	0.00915218	0.669644
LMOD1	1.13908	0.00344002	1.12643	0.00922691	1.13559	0.0102027	1.11687	0.0296569	0.0252641
TNFSF13	1.1116	0.0095752	1.12508	0.00361275	1.07231	0.0950275	1.08177	0.0702849	0.884684
CXCL9	1.10079	0.0341801	1.12492	0.00926306	1.09198	0.0555406	1.10176	0.0477247	0.951085
MEPE	0.925792	0.0502778	0.930445	0.0724025	0.952728	0.284257	0.954154	0.32131	0.873297
AGER	0.929858	0.0554647	0.920193	0.0304842	0.923698	0.052442	0.91278	0.0341827	0.219605
LAMA4	0.939517	0.103434	0.958257	0.284623	0.927148	0.0540617	0.942544	0.151594	0.993072
CHRDL1	1.07035	0.118704	1.09672	0.0360226	1.06777	0.171421	1.07838	0.121044	0.52835
CXCL17	1.06937	0.179014	1.08775	0.0883438	1.00423	0.955513	1.01414	0.857503	0.802465
SOD3	1.0561	0.216885	1.04426	0.336034	1.08089	0.0752967	1.07074	0.130601	0.583529
IL17D	1.04936	0.293545	1.04705	0.312945	1.05051	0.296332	1.04589	0.366057	0.0105703
SUSD5	1.0212	0.658025	1.00519	0.923657	1.04264	0.386819	1.03163	0.572064	0.00709966

## Sheet: ST4
Supplementary table 4. The average regularised coefficeint of non-zero proteins following LASSO regularisation and the C-index of Cox PH models adjusted for ProSig made by incremental addition of proteins
prot	mean absolute coefficient	mean coefficient		number of proteins	C-index
APOE	0.423	-0.423		80	0.820746
CDON	0.198	-0.198		79	0.820746
TNFRSF11B	0.193	0.193		78	0.820745
WNT9A	0.154	0.154		77	0.820746
CD276	0.146	0.146		76	0.820744
CXCL17	0.118	0.118		75	0.820746
CHRDL1	0.113	0.113		74	0.820746
AGER	0.108	-0.108		73	0.820748
LMOD1	0.103	0.103		72	0.820749
TNFSF13	0.1	0.1		71	0.820745
CXCL9	0.0986	0.0986		70	0.820746
C7	0.0869	0.0869		69	0.820746
LAMA4	0.0824	-0.0824		68	0.82075
IL17D	0.0788	0.0788		67	0.820752
ERBB3	0.0773	-0.0773		66	0.820748
SUSD5	0.0758	0.0758		65	0.820746
SOD3	0.0725	0.0725		64	0.820746
LRIG3	0.0714	0.0714		63	0.820743
SFRP4	0.0672	-0.0672		62	0.820722
MEPE	0.0631	-0.0631		61	0.820732
FASLG	0.06	-0.06		60	0.820729
SERPINI1	0.06	-0.06		59	0.820735
PEPD	0.0567	-0.0567		58	0.820705
SH2D1A	0.0539	-0.0539		57	0.820711
MLN	0.0528	0.0528		56	0.820666
CXCL14	0.0477	0.0477		55	0.820659
PNPT1	0.0357	-0.0357		54	0.820565
PINLYP	0.0327	-0.0327		53	0.820603
A1BG	0.0326	0.0326		52	0.820569
TFF2	0.0319	0.0319		51	0.820514
CD200R1	0.0318	-0.0318		50	0.820368
PLAUR	0.0297	0.0297		49	0.820299
NELL2	0.0295	-0.0295		48	0.820292
IFNLR1	0.0284	-0.0284		47	0.820104
TNFSF10	0.027	-0.027		46	0.820087
DPP10	0.0269	-0.0269		45	0.82024
MENT	0.026	0.026		44	0.820442
KLRF1	0.023	0.023		43	0.820782
CLSTN2	0.0228	0.0228		42	0.820491
PAPPA	0.0215	0.0215		41	0.820534
S100A13	0.0206	0.0206		40	0.820729
PRR4	0.0183	-0.0183		39	0.820921
CTRC	0.0174	-0.0174		38	0.821023
PRELP	0.016	0.016		37	0.821042
PNLIP	0.0141	-0.0141		36	0.821102
ADIPOQ	0.00936	0.00936		35	0.821525
ADAM12	0.0078	0.0078		34	0.821103
SPON1	0.00721	0.00721		33	0.821642
PGLYRP2	0.00514	0.00514		32	0.821141
KLK7	0.00502	-0.00502		31	0.82065
LEG1	0.00473	-0.00473		30	0.819908
CEP164	0.00449	-0.00449		29	0.818792
FABP9	0.00279	-0.00279		28	0.818446
PKLR	0.00208	0.00208		27	0.817902
CSF3	0.00195	-0.00195		26	0.817877
NPHS1	0.00178	0.00178		25	0.817564
RGS8	0.0017	-0.0017		24	0.816933
IL10RA	0.00135	-0.00135		23	0.817071
ADAMTS1	0.00112	0.00112		22	0.817358
CA8	0.00111	0.00111		21	0.81659
CST1	0.000833	-0.000833		20	0.813722
ADGRE2	0.000638	0.000638		19	0.809109
CELSR2	0.000572	-0.000572		18	0.806284
EPCAM	0.000379	-0.000379		17	0.805319
VEGFB	0.000233	0.000233		16	0.807941
ASGR2	0.000133	-0.000133		15	0.807889
SPINK2	0.000114	-0.000114		14	0.806202
CLEC4A	0.000113	-0.000113		13	0.8073
PSMG3	0.000103	0.000103		12	0.802759
ANGPTL4	0.000102	0.000102		11	0.801049
SERPINA4	0.0001	0.0001		10	0.798401
IL21R	9.11e-05	-9.11e-05		9	0.797906
APOD	8.91e-05	8.91e-05		8	0.795473
TNFAIP8	7.15e-05	-7.15e-05		7	0.787923
DAND5	5.43e-05	5.43e-05		6	0.781937
AKR7L	4.04e-05	-4.04e-05		5	0.769572
IDO1	2.16e-05	2.16e-05		4	0.757507
ADA	1.34e-05	-1.34e-05		3	0.729878
CHAD	9.16e-06	-9.16e-06		2	0.67598
IDS	1.98e-06	-1.98e-06		1	0.667684

## Sheet: ST5
Supplementary Table 5. The predictive value of Cox models adjusted for genetic and lifestyle covariates and chnges upon ajustments for the ProSig in 17, 15, 10 and 5 year prediction models .
		17 years(270 cases)			15-year onset (269 cases)			10-year onset (154 cases)			5-year onset (37 cases)
model	covariate adjustments	C-index	pval	AUC	C-index	pval	AUC	C-index		AUC	C-index		AUC
M1	age + sex*age + sex + age2 + age*sex + age2*sex	0.82186	2.02748e-05	0.842812	0.821713	5.87908e-07	0.840535	0.827282	1.25317e-05	0.8395	0.827188	0.00458025	0.830089
	M1 + ProSig	0.845102		0.87216	0.844941		0.870048	0.852006		0.868832	0.884799		0.886891
M2	APOE-ε4 alleles + age + sex*age + sex + age2 + age*sex + age2*sex	0.854598	0.0303089	0.876379	0.854448	0.0306298	0.873949	0.865448	0.0384306	0.87788	0.903791	0.616657	0.908353
	M2 + ProSig	0.859138		0.884274	0.859022		0.88187	0.869704		0.883993	0.906071		0.911719
M3	age + sex*age + sex + age2 + age*sex + age2*sex + bmi + edu + diabetes +smoking + hypertension + alcohol + egfr + ethnicity	0.838003	6.85e-05	0.861297	0.837912	6.50873e-05	0.860061	0.844334	0.000628856	0.859266	0.865513	0.00195091	0.870103
	M3 + ProSig	0.856639		0.88546	0.856588		0.883712	0.863658		0.880773	0.910032		0.916221
M4	APOE-ε4 alleles + age + sex*age + sex + age2 + age*sex + age2*sex + bmi + edu + diabetes +smoking + hypertension + alcohol + egfr + ethn_group	0.870153	0.108	0.894784	0.869751	0.103355	0.89285	0.882138	0.149526	0.897745	0.919418	0.119324	0.924688
	M4 + ProSig	0.872149		0.899073	0.871946		0.897082	0.883602		0.900053	0.923629		0.929732
	ProSig	0.799058		0.820499	0.798998		0.819676	0.807434			0.854164

## Sheet: ST6
Supplementary table 6. The associations between ProSig proteins and ProSig with global and regional image-derived brain volumes
prot	img	coef	FDR	p	Group	Subgroup	imaging type
AGER	BrainAge	-0.024895	0.198514	0.0518637			Global
AGER	BrainAge delta	-0.029837	0.198514	0.0518637			Global
AGER	deep white matter hyperintensities	-0.0125505	0.731446	0.428808			Global
AGER	periventricular white matter hyperintensities	-0.0305127	0.167539	0.0398903			Global
AGER	white matter hyperintensities	-0.0259454	0.452482	0.08705			Global
AGER	cerebral white matter (LH)	0.0335826	0.0511629	0.00730898			Global
AGER	cerebral white matter (RH)	0.0311595	0.0659326	0.0125586			Global
AGER	cortex (LH)	0.0282971	0.212664	0.0303806			Global
AGER	cortex (RH)	0.0261026	0.317325	0.0453321			Global
AGER	csf (WB)	-0.0536877	0.00382855	0.000182312			Global
AGER	subcort gray (WB)	0.00821417	0.629518	0.50961			Global
AGER	total gray (WB)	0.0279717	0.130576	0.0246752			Global
AGER	vessel (LH)	-0.0116628	0.714212	0.460682			Global
AGER	vessel (RH)	-0.0142189	0.926381	0.36915			Global
AGER	caudalanteriorcingulate (LH)	-0.0208468	0.750497	0.187098	Cortical regions	Cingulate	Regional
AGER	caudalanteriorcingulate (RH)	-0.0261381	0.632265	0.0976751	Cortical regions	Cingulate	Regional
AGER	isthmuscingulate (LH)	0.00909566	0.993648	0.527926	Cortical regions	Cingulate	Regional
AGER	isthmuscingulate (RH)	0.0106733	0.937262	0.471615	Cortical regions	Cingulate	Regional
AGER	posteriorcingulate (LH)	0.00779117	0.904101	0.603078	Cortical regions	Cingulate	Regional
AGER	posteriorcingulate (RH)	0.0171618	0.797113	0.254612	Cortical regions	Cingulate	Regional
AGER	rostralanteriorcingulate (LH)	-0.00808558	0.887829	0.591886	Cortical regions	Cingulate	Regional
AGER	rostralanteriorcingulate (RH)	0.00354464	0.94194	0.817372	Cortical regions	Cingulate	Regional
AGER	caudalmiddlefrontal (LH)	-0.00611429	0.88078	0.683433	Cortical regions	Frontal lobe	Regional
AGER	caudalmiddlefrontal (RH)	-0.0154921	0.719594	0.308397	Cortical regions	Frontal lobe	Regional
AGER	frontalpole (LH)	-0.000407745	0.982701	0.978841	Cortical regions	Frontal lobe	Regional
AGER	frontalpole (RH)	-0.0417775	0.0725736	0.00691177	Cortical regions	Frontal lobe	Regional
AGER	lateralorbitofrontal (LH)	0.0297855	0.239494	0.0358966	Cortical regions	Frontal lobe	Regional
AGER	lateralorbitofrontal (RH)	0.0309729	0.213237	0.0304625	Cortical regions	Frontal lobe	Regional
AGER	medialorbitofrontal (LH)	0.00874728	0.760264	0.543046	Cortical regions	Frontal lobe	Regional
AGER	medialorbitofrontal (RH)	0.00915189	0.959455	0.519292	Cortical regions	Frontal lobe	Regional
AGER	paracentral (LH)	0.00387848	0.943119	0.799626	Cortical regions	Frontal lobe	Regional
AGER	paracentral (RH)	0.0295987	0.5866	0.0503726	Cortical regions	Frontal lobe	Regional
AGER	parsopercularis (LH)	0.0251984	0.512352	0.094755	Cortical regions	Frontal lobe	Regional
AGER	parsopercularis (RH)	0.033084	0.271647	0.0271205	Cortical regions	Frontal lobe	Regional
AGER	parsorbitalis (LH)	0.0324767	0.414065	0.0250563	Cortical regions	Frontal lobe	Regional
AGER	parsorbitalis (RH)	0.0201735	0.398547	0.166532	Cortical regions	Frontal lobe	Regional
AGER	parstriangularis (LH)	-0.00449666	0.799258	0.761198	Cortical regions	Frontal lobe	Regional
AGER	parstriangularis (RH)	0.00227217	0.956817	0.877149	Cortical regions	Frontal lobe	Regional
AGER	precentral (LH)	0.021896	0.337118	0.128426	Cortical regions	Frontal lobe	Regional
AGER	precentral (RH)	0.0231411	0.332672	0.110891	Cortical regions	Frontal lobe	Regional
AGER	rostralmiddlefrontal (LH)	0.00680881	0.711114	0.621243	Cortical regions	Frontal lobe	Regional
AGER	rostralmiddlefrontal (RH)	0.00609565	0.728129	0.658783	Cortical regions	Frontal lobe	Regional
AGER	superiorfrontal (LH)	0.0126201	0.636467	0.362592	Cortical regions	Frontal lobe	Regional
AGER	superiorfrontal (RH)	0.0127524	0.752999	0.358571	Cortical regions	Frontal lobe	Regional
AGER	insula (LH)	0.027974	0.126173	0.0480659	Cortical regions	Insula cortex	Regional
AGER	insula (RH)	0.019676	0.363204	0.155659	Cortical regions	Insula cortex	Regional
AGER	cuneus (LH)	0.0175038	0.686134	0.245442	Cortical regions	Occipital lobe	Regional
AGER	cuneus (RH)	0.0323824	0.317457	0.0307858	Cortical regions	Occipital lobe	Regional
AGER	lateraloccipital (LH)	0.0258098	0.366492	0.0666743	Cortical regions	Occipital lobe	Regional
AGER	lateraloccipital (RH)	0.0210361	0.456982	0.130566	Cortical regions	Occipital lobe	Regional
AGER	lingual (LH)	0.0206369	0.410345	0.17442	Cortical regions	Occipital lobe	Regional
AGER	lingual (RH)	0.0275764	0.251081	0.0717374	Cortical regions	Occipital lobe	Regional
AGER	pericalcarine (LH)	0.0245183	0.425014	0.113377	Cortical regions	Occipital lobe	Regional
AGER	pericalcarine (RH)	0.0110989	0.764996	0.473569	Cortical regions	Occipital lobe	Regional
AGER	inferiorparietal (LH)	0.0264669	0.212753	0.0756501	Cortical regions	Parietal lobe	Regional
AGER	inferiorparietal (RH)	0.0308924	0.162154	0.0301497	Cortical regions	Parietal lobe	Regional
AGER	postcentral (LH)	0.0172509	0.51199	0.243805	Cortical regions	Parietal lobe	Regional
AGER	postcentral (RH)	0.016434	0.720167	0.270462	Cortical regions	Parietal lobe	Regional
AGER	precuneus (LH)	0.0228486	0.693998	0.112673	Cortical regions	Parietal lobe	Regional
AGER	precuneus (RH)	0.0348585	0.218326	0.014013	Cortical regions	Parietal lobe	Regional
AGER	superiorparietal (LH)	0.0204795	0.448727	0.170944	Cortical regions	Parietal lobe	Regional
AGER	superiorparietal (RH)	0.0268132	0.515733	0.0678284	Cortical regions	Parietal lobe	Regional
AGER	supramarginal (LH)	0.0511699	0.0069243	0.000329728	Cortical regions	Parietal lobe	Regional
AGER	supramarginal (RH)	0.029473	0.317577	0.0453681	Cortical regions	Parietal lobe	Regional
AGER	accumbensarea (LH)	0.0133718	0.793995	0.325257	Subcortical region	Subcortical structure	Regional
AGER	accumbensarea (RH)	0.0107546	0.709479	0.439201	Subcortical region	Subcortical structure	Regional
AGER	amygdala (LH)	0.00946833	0.831906	0.477409	Subcortical region	Subcortical structure	Regional
AGER	amygdala (RH)	0.0117804	0.911441	0.378053	Subcortical region	Subcortical structure	Regional
AGER	brainstem (WB)	0.0227169	0.279987	0.0933291	Subcortical region	Subcortical structure	Regional
AGER	caudate (LH)	-0.0161156	0.58139	0.285412	Subcortical region	Subcortical structure	Regional
AGER	caudate (RH)	-0.0216436	0.416349	0.148804	Subcortical region	Subcortical structure	Regional
AGER	ccanterior (WB)	0.0470097	0.0337391	0.00197096	Subcortical region	Subcortical structure	Regional
AGER	cccentral (WB)	0.0444527	0.0321208	0.00305912	Subcortical region	Subcortical structure	Regional
AGER	ccmidanterior (WB)	0.0457701	0.0213476	0.0020331	Subcortical region	Subcortical structure	Regional
AGER	ccmidposterior (WB)	0.0609219	0.00127045	6.04975e-05	Subcortical region	Subcortical structure	Regional
AGER	ccposterior (WB)	0.019304	0.685051	0.215341	Subcortical region	Subcortical structure	Regional
AGER	cerebellumcortex (LH)	0.0222654	0.183516	0.104867	Subcortical region	Subcortical structure	Regional
AGER	cerebellumcortex (RH)	0.0284787	0.0829197	0.0352378	Subcortical region	Subcortical structure	Regional
AGER	cerebellumwhitematter (LH)	0.0342232	0.118571	0.0171335	Subcortical region	Subcortical structure	Regional
AGER	cerebellumwhitematter (RH)	0.0134779	0.615967	0.358727	Subcortical region	Subcortical structure	Regional
AGER	hippocampus (LH)	0.0275995	0.188466	0.0428588	Subcortical region	Subcortical structure	Regional
AGER	hippocampus (RH)	0.0276305	0.163396	0.0443286	Subcortical region	Subcortical structure	Regional
AGER	opticchiasm (WB)	-0.0403683	0.0341091	0.00579733	Subcortical region	Subcortical structure	Regional
AGER	pallidum (LH)	0.00644447	0.848353	0.646364	Subcortical region	Subcortical structure	Regional
AGER	pallidum (RH)	0.00522825	0.880738	0.712979	Subcortical region	Subcortical structure	Regional
AGER	putamen (LH)	-0.00706425	0.884305	0.60378	Subcortical region	Subcortical structure	Regional
AGER	putamen (RH)	-0.00565065	0.840302	0.680244	Subcortical region	Subcortical structure	Regional
AGER	thalamusproper (LH)	0.00835022	0.632904	0.529528	Subcortical region	Subcortical structure	Regional
AGER	thalamusproper (RH)	0.0109697	0.606095	0.404063	Subcortical region	Subcortical structure	Regional
AGER	ventraldc (LH)	0.0317091	0.0611466	0.0145587	Subcortical region	Subcortical structure	Regional
AGER	ventraldc (RH)	0.0293615	0.0711283	0.0237094	Subcortical region	Subcortical structure	Regional
AGER	bankssts (LH)	0.0476281	0.0336118	0.00160056	Cortical regions	Temporal lobe	Regional
AGER	bankssts (RH)	0.0286869	0.201847	0.0574992	Cortical regions	Temporal lobe	Regional
AGER	entorhinal (LH)	-0.00481228	0.933245	0.755484	Cortical regions	Temporal lobe	Regional
AGER	entorhinal (RH)	-0.018742	0.474209	0.225814	Cortical regions	Temporal lobe	Regional
AGER	fusiform (LH)	0.0179805	0.691788	0.209367	Cortical regions	Temporal lobe	Regional
AGER	fusiform (RH)	0.0137063	0.730994	0.325627	Cortical regions	Temporal lobe	Regional
AGER	inferiortemporal (LH)	0.0299309	0.247105	0.0353008	Cortical regions	Temporal lobe	Regional
AGER	inferiortemporal (RH)	0.0184313	0.612215	0.192229	Cortical regions	Temporal lobe	Regional
AGER	middletemporal (LH)	0.0290577	0.339686	0.0375838	Cortical regions	Temporal lobe	Regional
AGER	middletemporal (RH)	0.0303844	0.20225	0.0288929	Cortical regions	Temporal lobe	Regional
AGER	parahippocampal (LH)	-0.0203849	0.627505	0.191653	Cortical regions	Temporal lobe	Regional
AGER	parahippocampal (RH)	-0.0133365	0.821662	0.391267	Cortical regions	Temporal lobe	Regional
AGER	superiortemporal (LH)	0.0477061	0.014624	0.000696379	Cortical regions	Temporal lobe	Regional
AGER	superiortemporal (RH)	0.0359704	0.252462	0.012022	Cortical regions	Temporal lobe	Regional
AGER	transversetemporal (LH)	0.0156947	0.54404	0.31088	Cortical regions	Temporal lobe	Regional
AGER	transversetemporal (RH)	0.0237964	0.374663	0.124888	Cortical regions	Temporal lobe	Regional
AGER	3rdventricle (WB)	-0.022204	0.650689	0.089148	Subcortical region	Ventricular system	Regional
AGER	4thventricle (WB)	0.00517192	0.862213	0.731627	Subcortical region	Ventricular system	Regional
AGER	inflatvent (LH)	-0.0242282	0.34239	0.0815215	Subcortical region	Ventricular system	Regional
AGER	inflatvent (RH)	0.000582182	0.967295	0.967295	Subcortical region	Ventricular system	Regional
AGER	lateralventricle (LH)	-0.0251311	0.462239	0.0748726	Subcortical region	Ventricular system	Regional
AGER	lateralventricle (RH)	-0.019558	0.795562	0.162863	Subcortical region	Ventricular system	Regional
APOE	BrainAge	0.00133012	0.924951	0.917445			Global
APOE	BrainAge delta	0.00159417	0.924951	0.917445			Global
APOE	deep white matter hyperintensities	-0.0135323	0.731446	0.395006			Global
APOE	periventricular white matter hyperintensities	-0.0156099	0.75644	0.294691			Global
APOE	white matter hyperintensities	-0.0162986	0.761026	0.283903			Global
APOE	cerebral white matter (LH)	-0.0110798	0.484386	0.376645			Global
APOE	cerebral white matter (RH)	-0.0118218	0.451642	0.344108			Global
APOE	cortex (LH)	-0.00914407	0.59549	0.484544			Global
APOE	cortex (RH)	0.00128673	0.947192	0.921472			Global
APOE	csf (WB)	-0.00638571	0.766163	0.656711			Global
APOE	subcort gray (WB)	0.0093352	0.629518	0.453873			Global
APOE	total gray (WB)	-0.00565173	0.758574	0.650206			Global
APOE	vessel (LH)	0.0315546	0.32221	0.04603			Global
APOE	vessel (RH)	0.0417525	0.175952	0.00837866			Global
APOE	caudalanteriorcingulate (LH)	-0.00743223	0.820537	0.638371	Cortical regions	Cingulate	Regional
APOE	caudalanteriorcingulate (RH)	0.00555975	0.773163	0.724831	Cortical regions	Cingulate	Regional
APOE	isthmuscingulate (LH)	-0.010446	0.993648	0.468807	Cortical regions	Cingulate	Regional
APOE	isthmuscingulate (RH)	0.00300201	0.937262	0.839656	Cortical regions	Cingulate	Regional
APOE	posteriorcingulate (LH)	-0.0162307	0.904101	0.278985	Cortical regions	Cingulate	Regional
APOE	posteriorcingulate (RH)	-0.00796959	0.797113	0.597042	Cortical regions	Cingulate	Regional
APOE	rostralanteriorcingulate (LH)	0.0109663	0.851769	0.467437	Cortical regions	Cingulate	Regional
APOE	rostralanteriorcingulate (RH)	0.00465188	0.941282	0.76199	Cortical regions	Cingulate	Regional
APOE	caudalmiddlefrontal (LH)	0.0119981	0.88078	0.42388	Cortical regions	Frontal lobe	Regional
APOE	caudalmiddlefrontal (RH)	0.00227557	0.973902	0.881149	Cortical regions	Frontal lobe	Regional
APOE	frontalpole (LH)	-0.00254296	0.982701	0.868708	Cortical regions	Frontal lobe	Regional
APOE	frontalpole (RH)	0.0059797	0.815913	0.699354	Cortical regions	Frontal lobe	Regional
APOE	lateralorbitofrontal (LH)	0.00835559	0.834749	0.5565	Cortical regions	Frontal lobe	Regional
APOE	lateralorbitofrontal (RH)	0.028377	0.217342	0.0475575	Cortical regions	Frontal lobe	Regional
APOE	medialorbitofrontal (LH)	0.00982297	0.74231	0.494873	Cortical regions	Frontal lobe	Regional
APOE	medialorbitofrontal (RH)	0.0159257	0.91836	0.262389	Cortical regions	Frontal lobe	Regional
APOE	paracentral (LH)	0.00415623	0.943119	0.785748	Cortical regions	Frontal lobe	Regional
APOE	paracentral (RH)	0.025915	0.5866	0.0868829	Cortical regions	Frontal lobe	Regional
APOE	parsopercularis (LH)	-0.0042737	0.846249	0.777063	Cortical regions	Frontal lobe	Regional
APOE	parsopercularis (RH)	0.00223049	0.96791	0.881679	Cortical regions	Frontal lobe	Regional
APOE	parsorbitalis (LH)	0.00208634	0.981286	0.885659	Cortical regions	Frontal lobe	Regional
APOE	parsorbitalis (RH)	0.00788655	0.678411	0.588896	Cortical regions	Frontal lobe	Regional
APOE	parstriangularis (LH)	-0.0181462	0.57572	0.220295	Cortical regions	Frontal lobe	Regional
APOE	parstriangularis (RH)	-0.00692141	0.921343	0.63793	Cortical regions	Frontal lobe	Regional
APOE	precentral (LH)	0.013263	0.577412	0.357445	Cortical regions	Frontal lobe	Regional
APOE	precentral (RH)	0.00282227	0.898657	0.845961	Cortical regions	Frontal lobe	Regional
APOE	rostralmiddlefrontal (LH)	-0.0205899	0.269942	0.135343	Cortical regions	Frontal lobe	Regional
APOE	rostralmiddlefrontal (RH)	-0.0135109	0.708956	0.327971	Cortical regions	Frontal lobe	Regional
APOE	superiorfrontal (LH)	-0.00360186	0.826893	0.79512	Cortical regions	Frontal lobe	Regional
APOE	superiorfrontal (RH)	0.0105043	0.85871	0.4498	Cortical regions	Frontal lobe	Regional
APOE	insula (LH)	-0.00791784	0.662898	0.576137	Cortical regions	Insula cortex	Regional
APOE	insula (RH)	0.00121974	0.929917	0.929917	Cortical regions	Insula cortex	Regional
APOE	cuneus (LH)	-0.0333459	0.283304	0.0269813	Cortical regions	Occipital lobe	Regional
APOE	cuneus (RH)	-0.0187034	0.54371	0.212604	Cortical regions	Occipital lobe	Regional
APOE	lateraloccipital (LH)	-0.0157649	0.502128	0.263019	Cortical regions	Occipital lobe	Regional
APOE	lateraloccipital (RH)	-0.0143384	0.632076	0.303116	Cortical regions	Occipital lobe	Regional
APOE	lingual (LH)	-0.0246939	0.365182	0.104338	Cortical regions	Occipital lobe	Regional
APOE	lingual (RH)	-0.016546	0.535111	0.280296	Cortical regions	Occipital lobe	Regional
APOE	pericalcarine (LH)	-0.0179799	0.504315	0.245976	Cortical regions	Occipital lobe	Regional
APOE	pericalcarine (RH)	-0.0133326	0.742796	0.389576	Cortical regions	Occipital lobe	Regional
APOE	inferiorparietal (LH)	-0.0226271	0.28275	0.129084	Cortical regions	Parietal lobe	Regional
APOE	inferiorparietal (RH)	-0.0288949	0.162154	0.0427067	Cortical regions	Parietal lobe	Regional
APOE	postcentral (LH)	-0.0203757	0.462127	0.168876	Cortical regions	Parietal lobe	Regional
APOE	postcentral (RH)	0.00408109	0.836244	0.784493	Cortical regions	Parietal lobe	Regional
APOE	precuneus (LH)	-0.0073546	0.849791	0.609907	Cortical regions	Parietal lobe	Regional
APOE	precuneus (RH)	0.00135728	0.950565	0.923863	Cortical regions	Parietal lobe	Regional
APOE	superiorparietal (LH)	-0.022769	0.448632	0.128181	Cortical regions	Parietal lobe	Regional
APOE	superiorparietal (RH)	-0.000695966	0.964887	0.962227	Cortical regions	Parietal lobe	Regional
APOE	supramarginal (LH)	-0.000299117	0.983278	0.983278	Cortical regions	Parietal lobe	Regional
APOE	supramarginal (RH)	0.0114763	0.763392	0.436224	Cortical regions	Parietal lobe	Regional
APOE	accumbensarea (LH)	0.0410028	0.0537847	0.00256117	Subcortical region	Subcortical structure	Regional
APOE	accumbensarea (RH)	0.0390504	0.104604	0.00498112	Subcortical region	Subcortical structure	Regional
APOE	amygdala (LH)	0.0191855	0.630806	0.150192	Subcortical region	Subcortical structure	Regional
APOE	amygdala (RH)	0.00243192	0.988436	0.855702	Subcortical region	Subcortical structure	Regional
APOE	brainstem (WB)	0.00110953	0.981467	0.93473	Subcortical region	Subcortical structure	Regional
APOE	caudate (LH)	0.0101523	0.751894	0.501263	Subcortical region	Subcortical structure	Regional
APOE	caudate (RH)	0.0118	0.60415	0.431535	Subcortical region	Subcortical structure	Regional
APOE	ccanterior (WB)	-0.0182591	0.689723	0.229908	Subcortical region	Subcortical structure	Regional
APOE	cccentral (WB)	-0.00956489	0.786634	0.524423	Subcortical region	Subcortical structure	Regional
APOE	ccmidanterior (WB)	-0.0249589	0.324868	0.0928195	Subcortical region	Subcortical structure	Regional
APOE	ccmidposterior (WB)	-0.0139621	0.670091	0.358744	Subcortical region	Subcortical structure	Regional
APOE	ccposterior (WB)	-0.00810737	0.841071	0.603067	Subcortical region	Subcortical structure	Regional
APOE	cerebellumcortex (LH)	-0.0175354	0.302772	0.201848	Subcortical region	Subcortical structure	Regional
APOE	cerebellumcortex (RH)	-0.0123679	0.473682	0.360901	Subcortical region	Subcortical structure	Regional
APOE	cerebellumwhitematter (LH)	-0.0117639	0.510163	0.412989	Subcortical region	Subcortical structure	Regional
APOE	cerebellumwhitematter (RH)	-0.0270275	0.297544	0.065828	Subcortical region	Subcortical structure	Regional
APOE	hippocampus (LH)	0.0175234	0.417647	0.19888	Subcortical region	Subcortical structure	Regional
APOE	hippocampus (RH)	0.00218168	0.873949	0.873949	Subcortical region	Subcortical structure	Regional
APOE	opticchiasm (WB)	-0.0120228	0.846394	0.411736	Subcortical region	Subcortical structure	Regional
APOE	pallidum (LH)	-0.0189355	0.361571	0.17785	Subcortical region	Subcortical structure	Regional
APOE	pallidum (RH)	-0.00158864	0.971465	0.911057	Subcortical region	Subcortical structure	Regional
APOE	putamen (LH)	0.00641913	0.884305	0.637442	Subcortical region	Subcortical structure	Regional
APOE	putamen (RH)	0.00339873	0.938404	0.804346	Subcortical region	Subcortical structure	Regional
APOE	thalamusproper (LH)	0.0192356	0.282045	0.147738	Subcortical region	Subcortical structure	Regional
APOE	thalamusproper (RH)	0.0068482	0.74449	0.602682	Subcortical region	Subcortical structure	Regional
APOE	ventraldc (LH)	0.00495834	0.758629	0.702715	Subcortical region	Subcortical structure	Regional
APOE	ventraldc (RH)	-0.00171594	0.939685	0.894938	Subcortical region	Subcortical structure	Regional
APOE	bankssts (LH)	-0.0105993	0.63397	0.483025	Cortical regions	Temporal lobe	Regional
APOE	bankssts (RH)	0.00572045	0.903654	0.705091	Cortical regions	Temporal lobe	Regional
APOE	entorhinal (LH)	0.00982924	0.848046	0.524981	Cortical regions	Temporal lobe	Regional
APOE	entorhinal (RH)	0.00322409	0.947666	0.835067	Cortical regions	Temporal lobe	Regional
APOE	fusiform (LH)	-0.00380041	0.922725	0.790908	Cortical regions	Temporal lobe	Regional
APOE	fusiform (RH)	0.00772488	0.761036	0.579837	Cortical regions	Temporal lobe	Regional
APOE	inferiortemporal (LH)	-0.00609147	0.825559	0.668653	Cortical regions	Temporal lobe	Regional
APOE	inferiortemporal (RH)	0.0101581	0.827137	0.47265	Cortical regions	Temporal lobe	Regional
APOE	middletemporal (LH)	-0.00139134	0.942698	0.920762	Cortical regions	Temporal lobe	Regional
APOE	middletemporal (RH)	-0.00577796	0.837605	0.678061	Cortical regions	Temporal lobe	Regional
APOE	parahippocampal (LH)	0.0222546	0.627505	0.154275	Cortical regions	Temporal lobe	Regional
APOE	parahippocampal (RH)	0.0155282	0.74311	0.318476	Cortical regions	Temporal lobe	Regional
APOE	superiortemporal (LH)	0.00502879	0.841025	0.721111	Cortical regions	Temporal lobe	Regional
APOE	superiortemporal (RH)	0.0229472	0.418292	0.109418	Cortical regions	Temporal lobe	Regional
APOE	transversetemporal (LH)	0.00741532	0.745372	0.632319	Cortical regions	Temporal lobe	Regional
APOE	transversetemporal (RH)	0.00479637	0.848825	0.757271	Cortical regions	Temporal lobe	Regional
APOE	3rdventricle (WB)	-0.0120482	0.852804	0.356689	Subcortical region	Ventricular system	Regional
APOE	4thventricle (WB)	-0.00433026	0.862213	0.774138	Subcortical region	Ventricular system	Regional
APOE	inflatvent (LH)	-0.0262813	0.309602	0.0589719	Subcortical region	Ventricular system	Regional
APOE	inflatvent (RH)	-0.00976731	0.73207	0.491796	Subcortical region	Ventricular system	Regional
APOE	lateralventricle (LH)	-0.0108892	0.773625	0.440596	Subcortical region	Ventricular system	Regional
APOE	lateralventricle (RH)	-0.00648079	0.795562	0.644027	Subcortical region	Ventricular system	Regional
C7	BrainAge	0.0154227	0.484828	0.230871			Global
C7	BrainAge delta	0.0184844	0.484828	0.230871			Global
C7	deep white matter hyperintensities	-0.00823663	0.731446	0.604555			Global
C7	periventricular white matter hyperintensities	0.00123479	0.960785	0.933922			Global
C7	white matter hyperintensities	-0.00280042	0.935928	0.853885			Global
C7	cerebral white matter (LH)	0.0146925	0.366759	0.244506			Global
C7	cerebral white matter (RH)	0.0125468	0.446449	0.318892			Global
C7	cortex (LH)	-0.00481515	0.750568	0.714826			Global
C7	cortex (RH)	-0.0098152	0.597685	0.455379			Global
C7	csf (WB)	-0.0175658	0.429252	0.224846			Global
C7	subcort gray (WB)	0.0200426	0.236983	0.110391			Global
C7	total gray (WB)	0.000454282	0.971137	0.971137			Global
C7	vessel (LH)	0.0184622	0.647416	0.246635			Global
C7	vessel (RH)	-0.00245976	0.937033	0.87752			Global
C7	caudalanteriorcingulate (LH)	0.00847307	0.820537	0.594819	Cortical regions	Cingulate	Regional
C7	caudalanteriorcingulate (RH)	-0.0162298	0.632265	0.307686	Cortical regions	Cingulate	Regional
C7	isthmuscingulate (LH)	-0.00230447	0.993648	0.873955	Cortical regions	Cingulate	Regional
C7	isthmuscingulate (RH)	-0.00327946	0.937262	0.82633	Cortical regions	Cingulate	Regional
C7	posteriorcingulate (LH)	-0.00398453	0.904101	0.791932	Cortical regions	Cingulate	Regional
C7	posteriorcingulate (RH)	-0.0113485	0.797113	0.454893	Cortical regions	Cingulate	Regional
C7	rostralanteriorcingulate (LH)	-0.00457402	0.89078	0.763525	Cortical regions	Cingulate	Regional
C7	rostralanteriorcingulate (RH)	-0.0121031	0.941282	0.434076	Cortical regions	Cingulate	Regional
C7	caudalmiddlefrontal (LH)	-0.0047948	0.88078	0.751067	Cortical regions	Frontal lobe	Regional
C7	caudalmiddlefrontal (RH)	0.00888054	0.787427	0.562448	Cortical regions	Frontal lobe	Regional
C7	frontalpole (LH)	-0.031173	0.361809	0.0442231	Cortical regions	Frontal lobe	Regional
C7	frontalpole (RH)	-0.028406	0.244075	0.0685357	Cortical regions	Frontal lobe	Regional
C7	lateralorbitofrontal (LH)	-0.00345039	0.8439	0.80952	Cortical regions	Frontal lobe	Regional
C7	lateralorbitofrontal (RH)	0.00992124	0.607495	0.491782	Cortical regions	Frontal lobe	Regional
C7	medialorbitofrontal (LH)	0.0129543	0.600187	0.371544	Cortical regions	Frontal lobe	Regional
C7	medialorbitofrontal (RH)	0.00457397	0.959455	0.749343	Cortical regions	Frontal lobe	Regional
C7	paracentral (LH)	-0.000324531	0.98319	0.98319	Cortical regions	Frontal lobe	Regional
C7	paracentral (RH)	-0.00803441	0.800018	0.598325	Cortical regions	Frontal lobe	Regional
C7	parsopercularis (LH)	-0.0149763	0.623425	0.32462	Cortical regions	Frontal lobe	Regional
C7	parsopercularis (RH)	0.00805975	0.855734	0.593416	Cortical regions	Frontal lobe	Regional
C7	parsorbitalis (LH)	0.000487094	0.991568	0.973415	Cortical regions	Frontal lobe	Regional
C7	parsorbitalis (RH)	-0.02183	0.398547	0.137509	Cortical regions	Frontal lobe	Regional
C7	parstriangularis (LH)	-0.0163091	0.57572	0.274152	Cortical regions	Frontal lobe	Regional
C7	parstriangularis (RH)	-0.00376318	0.956817	0.799508	Cortical regions	Frontal lobe	Regional
C7	precentral (LH)	-0.0117299	0.580839	0.419155	Cortical regions	Frontal lobe	Regional
C7	precentral (RH)	-0.0128117	0.533841	0.381315	Cortical regions	Frontal lobe	Regional
C7	rostralmiddlefrontal (LH)	0.00107083	0.938556	0.938556	Cortical regions	Frontal lobe	Regional
C7	rostralmiddlefrontal (RH)	-0.0267519	0.572055	0.0544814	Cortical regions	Frontal lobe	Regional
C7	superiorfrontal (LH)	-0.00305586	0.826893	0.826893	Cortical regions	Frontal lobe	Regional
C7	superiorfrontal (RH)	0.00406991	0.918649	0.771313	Cortical regions	Frontal lobe	Regional
C7	insula (LH)	0.00382366	0.825328	0.788712	Cortical regions	Insula cortex	Regional
C7	insula (RH)	0.00891078	0.761454	0.523593	Cortical regions	Insula cortex	Regional
C7	cuneus (LH)	-0.0386124	0.231088	0.0110042	Cortical regions	Occipital lobe	Regional
C7	cuneus (RH)	-0.0317879	0.317457	0.0354437	Cortical regions	Occipital lobe	Regional
C7	lateraloccipital (LH)	-0.037433	0.174553	0.00831207	Cortical regions	Occipital lobe	Regional
C7	lateraloccipital (RH)	-0.0293799	0.253202	0.0361717	Cortical regions	Occipital lobe	Regional
C7	lingual (LH)	-0.0350799	0.153855	0.0219793	Cortical regions	Occipital lobe	Regional
C7	lingual (RH)	-0.0408625	0.056723	0.00810329	Cortical regions	Occipital lobe	Regional
C7	pericalcarine (LH)	-0.0387703	0.21746	0.0129881	Cortical regions	Occipital lobe	Regional
C7	pericalcarine (RH)	-0.0293494	0.548462	0.060051	Cortical regions	Occipital lobe	Regional
C7	inferiorparietal (LH)	0.0189103	0.336642	0.208011	Cortical regions	Parietal lobe	Regional
C7	inferiorparietal (RH)	-0.00373136	0.927597	0.795083	Cortical regions	Parietal lobe	Regional
C7	postcentral (LH)	-0.0144494	0.54957	0.332822	Cortical regions	Parietal lobe	Regional
C7	postcentral (RH)	-0.0275089	0.543426	0.0672229	Cortical regions	Parietal lobe	Regional
C7	precuneus (LH)	-0.00658301	0.849791	0.650314	Cortical regions	Parietal lobe	Regional
C7	precuneus (RH)	-0.000915816	0.950565	0.948961	Cortical regions	Parietal lobe	Regional
C7	superiorparietal (LH)	-0.00379315	0.935134	0.801393	Cortical regions	Parietal lobe	Regional
C7	superiorparietal (RH)	-0.00872652	0.897403	0.555535	Cortical regions	Parietal lobe	Regional
C7	supramarginal (LH)	0.005613	0.976826	0.696215	Cortical regions	Parietal lobe	Regional
C7	supramarginal (RH)	0.0121542	0.763392	0.413055	Cortical regions	Parietal lobe	Regional
C7	accumbensarea (LH)	0.0141916	0.793995	0.300337	Subcortical region	Subcortical structure	Regional
C7	accumbensarea (RH)	0.0147154	0.560707	0.293703	Subcortical region	Subcortical structure	Regional
C7	amygdala (LH)	0.00677746	0.831906	0.613909	Subcortical region	Subcortical structure	Regional
C7	amygdala (RH)	0.00962489	0.988436	0.474951	Subcortical region	Subcortical structure	Regional
C7	brainstem (WB)	0.0178756	0.363195	0.190245	Subcortical region	Subcortical structure	Regional
C7	caudate (LH)	0.0145886	0.590461	0.337406	Subcortical region	Subcortical structure	Regional
C7	caudate (RH)	0.0215619	0.416349	0.153621	Subcortical region	Subcortical structure	Regional
C7	ccanterior (WB)	0.00473299	0.928341	0.757397	Subcortical region	Subcortical structure	Regional
C7	cccentral (WB)	0.0225608	0.292195	0.136075	Subcortical region	Subcortical structure	Regional
C7	ccmidanterior (WB)	0.0155361	0.697865	0.299085	Subcortical region	Subcortical structure	Regional
C7	ccmidposterior (WB)	0.00410244	0.920444	0.788952	Subcortical region	Subcortical structure	Regional
C7	ccposterior (WB)	0.0192646	0.685051	0.219961	Subcortical region	Subcortical structure	Regional
C7	cerebellumcortex (LH)	0.0303572	0.077302	0.0282532	Subcortical region	Subcortical structure	Regional
C7	cerebellumcortex (RH)	0.0187691	0.295198	0.168685	Subcortical region	Subcortical structure	Regional
C7	cerebellumwhitematter (LH)	0.0140948	0.433416	0.330221	Subcortical region	Subcortical structure	Regional
C7	cerebellumwhitematter (RH)	0.0120308	0.624568	0.416379	Subcortical region	Subcortical structure	Regional
C7	hippocampus (LH)	0.024688	0.230887	0.0723476	Subcortical region	Subcortical structure	Regional
C7	hippocampus (RH)	0.0115999	0.563354	0.402396	Subcortical region	Subcortical structure	Regional
C7	opticchiasm (WB)	-0.00702336	0.846394	0.634089	Subcortical region	Subcortical structure	Regional
C7	pallidum (LH)	0.0278918	0.204928	0.0487925	Subcortical region	Subcortical structure	Regional
C7	pallidum (RH)	0.0365326	0.0752012	0.010743	Subcortical region	Subcortical structure	Regional
C7	putamen (LH)	0.0140026	0.827838	0.307468	Subcortical region	Subcortical structure	Regional
C7	putamen (RH)	0.0200959	0.612758	0.145895	Subcortical region	Subcortical structure	Regional
C7	thalamusproper (LH)	0.0102435	0.621859	0.444185	Subcortical region	Subcortical structure	Regional
C7	thalamusproper (RH)	0.00381432	0.872028	0.773497	Subcortical region	Subcortical structure	Regional
C7	ventraldc (LH)	0.018546	0.252673	0.156416	Subcortical region	Subcortical structure	Regional
C7	ventraldc (RH)	0.0200122	0.241024	0.126251	Subcortical region	Subcortical structure	Regional
C7	bankssts (LH)	0.0177756	0.425057	0.24289	Cortical regions	Temporal lobe	Regional
C7	bankssts (RH)	0.0297888	0.201847	0.0503748	Cortical regions	Temporal lobe	Regional
C7	entorhinal (LH)	-0.0141411	0.705385	0.363953	Cortical regions	Temporal lobe	Regional
C7	entorhinal (RH)	-0.0326752	0.226933	0.0361528	Cortical regions	Temporal lobe	Regional
C7	fusiform (LH)	0.000752297	0.958451	0.958451	Cortical regions	Temporal lobe	Regional
C7	fusiform (RH)	-0.0172111	0.58004	0.220757	Cortical regions	Temporal lobe	Regional
C7	inferiortemporal (LH)	-0.00521903	0.825559	0.715853	Cortical regions	Temporal lobe	Regional
C7	inferiortemporal (RH)	0.00418448	0.922053	0.769016	Cortical regions	Temporal lobe	Regional
C7	middletemporal (LH)	0.02229	0.349598	0.113608	Cortical regions	Temporal lobe	Regional
C7	middletemporal (RH)	0.0138988	0.740941	0.321555	Cortical regions	Temporal lobe	Regional
C7	parahippocampal (LH)	-0.00688272	0.817631	0.661892	Cortical regions	Temporal lobe	Regional
C7	parahippocampal (RH)	-0.0179513	0.74311	0.252282	Cortical regions	Temporal lobe	Regional
C7	superiortemporal (LH)	0.0130759	0.681209	0.356824	Cortical regions	Temporal lobe	Regional
C7	superiortemporal (RH)	0.0025644	0.902027	0.859073	Cortical regions	Temporal lobe	Regional
C7	transversetemporal (LH)	-0.0146178	0.563952	0.349113	Cortical regions	Temporal lobe	Regional
C7	transversetemporal (RH)	-0.0130653	0.651478	0.403296	Cortical regions	Temporal lobe	Regional
C7	3rdventricle (WB)	-0.00368024	0.852804	0.779891	Subcortical region	Ventricular system	Regional
C7	4thventricle (WB)	0.0191961	0.511323	0.206621	Subcortical region	Ventricular system	Regional
C7	inflatvent (LH)	0.0127019	0.6388	0.365029	Subcortical region	Ventricular system	Regional
C7	inflatvent (RH)	0.00327592	0.859917	0.818968	Subcortical region	Ventricular system	Regional
C7	lateralventricle (LH)	0.00518327	0.841972	0.715572	Subcortical region	Ventricular system	Regional
C7	lateralventricle (RH)	0.00910464	0.795562	0.519317	Subcortical region	Ventricular system	Regional
CD276	BrainAge	-0.00991165	0.624383	0.442848			Global
CD276	BrainAge delta	-0.0118793	0.624383	0.442848			Global
CD276	deep white matter hyperintensities	0.010756	0.731446	0.49908			Global
CD276	periventricular white matter hyperintensities	0.00444927	0.960785	0.76524			Global
CD276	white matter hyperintensities	0.00657973	0.931532	0.66538			Global
CD276	cerebral white matter (LH)	0.00361969	0.855845	0.774336			Global
CD276	cerebral white matter (RH)	0.00562779	0.723746	0.654818			Global
CD276	cortex (LH)	-0.019608	0.292028	0.13671			Global
CD276	cortex (RH)	-0.0104174	0.597685	0.428178			Global
CD276	csf (WB)	-0.00677268	0.766163	0.639816			Global
CD276	subcort gray (WB)	-0.00869682	0.629518	0.48852			Global
CD276	total gray (WB)	-0.0162302	0.285945	0.196053			Global
CD276	vessel (LH)	-0.00223311	0.888557	0.888557			Global
CD276	vessel (RH)	-0.0133927	0.926381	0.40137			Global
CD276	caudalanteriorcingulate (LH)	-0.0133069	0.820537	0.403519	Cortical regions	Cingulate	Regional
CD276	caudalanteriorcingulate (RH)	-0.0109795	0.672084	0.490129	Cortical regions	Cingulate	Regional
CD276	isthmuscingulate (LH)	0.00097781	0.993648	0.946332	Cortical regions	Cingulate	Regional
CD276	isthmuscingulate (RH)	0.00325294	0.937262	0.827704	Cortical regions	Cingulate	Regional
CD276	posteriorcingulate (LH)	-0.00920544	0.904101	0.542191	Cortical regions	Cingulate	Regional
CD276	posteriorcingulate (RH)	0.00465588	0.797113	0.759156	Cortical regions	Cingulate	Regional
CD276	rostralanteriorcingulate (LH)	-0.0109347	0.851769	0.47197	Cortical regions	Cingulate	Regional
CD276	rostralanteriorcingulate (RH)	-0.00925309	0.941282	0.549803	Cortical regions	Cingulate	Regional
CD276	caudalmiddlefrontal (LH)	-0.000296641	0.984341	0.984341	Cortical regions	Frontal lobe	Regional
CD276	caudalmiddlefrontal (RH)	-0.00967928	0.787427	0.52782	Cortical regions	Frontal lobe	Regional
CD276	frontalpole (LH)	-0.0208421	0.624019	0.178603	Cortical regions	Frontal lobe	Regional
CD276	frontalpole (RH)	-0.0172887	0.510957	0.267644	Cortical regions	Frontal lobe	Regional
CD276	lateralorbitofrontal (LH)	-0.00736128	0.8439	0.607048	Cortical regions	Frontal lobe	Regional
CD276	lateralorbitofrontal (RH)	0.00323165	0.909418	0.822806	Cortical regions	Frontal lobe	Regional
CD276	medialorbitofrontal (LH)	-0.0253726	0.276974	0.080029	Cortical regions	Frontal lobe	Regional
CD276	medialorbitofrontal (RH)	-0.013694	0.959455	0.338736	Cortical regions	Frontal lobe	Regional
CD276	paracentral (LH)	-0.0330655	0.161859	0.0317559	Cortical regions	Frontal lobe	Regional
CD276	paracentral (RH)	-0.0187498	0.648472	0.218861	Cortical regions	Frontal lobe	Regional
CD276	parsopercularis (LH)	-0.00757428	0.812337	0.618363	Cortical regions	Frontal lobe	Regional
CD276	parsopercularis (RH)	-0.00545521	0.886715	0.717817	Cortical regions	Frontal lobe	Regional
CD276	parsorbitalis (LH)	-0.000154449	0.991568	0.991568	Cortical regions	Frontal lobe	Regional
CD276	parsorbitalis (RH)	0.0241948	0.398547	0.0997345	Cortical regions	Frontal lobe	Regional
CD276	parstriangularis (LH)	0.00519361	0.799258	0.727666	Cortical regions	Frontal lobe	Regional
CD276	parstriangularis (RH)	0.00566936	0.921343	0.701976	Cortical regions	Frontal lobe	Regional
CD276	precentral (LH)	-0.0188561	0.407393	0.193997	Cortical regions	Frontal lobe	Regional
CD276	precentral (RH)	-0.00483417	0.864667	0.741143	Cortical regions	Frontal lobe	Regional
CD276	rostralmiddlefrontal (LH)	-0.0223275	0.251812	0.107919	Cortical regions	Frontal lobe	Regional
CD276	rostralmiddlefrontal (RH)	-0.00107592	0.938364	0.938364	Cortical regions	Frontal lobe	Regional
CD276	superiorfrontal (LH)	-0.0400412	0.043499	0.00414277	Cortical regions	Frontal lobe	Regional
CD276	superiorfrontal (RH)	-0.0265399	0.303258	0.0579754	Cortical regions	Frontal lobe	Regional
CD276	insula (LH)	-0.0295845	0.114214	0.0380714	Cortical regions	Insula cortex	Regional
CD276	insula (RH)	-0.0144136	0.576872	0.302171	Cortical regions	Insula cortex	Regional
CD276	cuneus (LH)	-0.00100594	0.967975	0.947205	Cortical regions	Occipital lobe	Regional
CD276	cuneus (RH)	-0.0116108	0.731701	0.442438	Cortical regions	Occipital lobe	Regional
CD276	lateraloccipital (LH)	-0.000667147	0.962499	0.962499	Cortical regions	Occipital lobe	Regional
CD276	lateraloccipital (RH)	-0.00978193	0.684827	0.485562	Cortical regions	Occipital lobe	Regional
CD276	lingual (LH)	-0.0180324	0.418384	0.239077	Cortical regions	Occipital lobe	Regional
CD276	lingual (RH)	-0.00533163	0.85148	0.72984	Cortical regions	Occipital lobe	Regional
CD276	pericalcarine (LH)	-0.00595044	0.853901	0.703104	Cortical regions	Occipital lobe	Regional
CD276	pericalcarine (RH)	0.00133922	0.978216	0.931634	Cortical regions	Occipital lobe	Regional
CD276	inferiorparietal (LH)	-0.00116602	0.938122	0.938122	Cortical regions	Parietal lobe	Regional
CD276	inferiorparietal (RH)	-0.00665321	0.794643	0.643283	Cortical regions	Parietal lobe	Regional
CD276	postcentral (LH)	-0.0158565	0.549561	0.287865	Cortical regions	Parietal lobe	Regional
CD276	postcentral (RH)	-0.0128411	0.825256	0.392979	Cortical regions	Parietal lobe	Regional
CD276	precuneus (LH)	-0.00621097	0.849791	0.66885	Cortical regions	Parietal lobe	Regional
CD276	precuneus (RH)	0.00394784	0.950565	0.782587	Cortical regions	Parietal lobe	Regional
CD276	superiorparietal (LH)	-0.0154975	0.524966	0.304024	Cortical regions	Parietal lobe	Regional
CD276	superiorparietal (RH)	-0.00318848	0.964887	0.829462	Cortical regions	Parietal lobe	Regional
CD276	supramarginal (LH)	-0.00412649	0.976826	0.774076	Cortical regions	Parietal lobe	Regional
CD276	supramarginal (RH)	-0.0131236	0.763392	0.376772	Cortical regions	Parietal lobe	Regional
CD276	accumbensarea (LH)	-0.00490617	0.987483	0.720305	Subcortical region	Subcortical structure	Regional
CD276	accumbensarea (RH)	-0.00718335	0.798328	0.60825	Subcortical region	Subcortical structure	Regional
CD276	amygdala (LH)	-0.00775174	0.831906	0.563902	Subcortical region	Subcortical structure	Regional
CD276	amygdala (RH)	-0.00779433	0.988436	0.562868	Subcortical region	Subcortical structure	Regional
CD276	brainstem (WB)	0.000126683	0.992594	0.992594	Subcortical region	Subcortical structure	Regional
CD276	caudate (LH)	-0.00637557	0.885991	0.675041	Subcortical region	Subcortical structure	Regional
CD276	caudate (RH)	-0.0148971	0.486352	0.324234	Subcortical region	Subcortical structure	Regional
CD276	ccanterior (WB)	0.00188287	0.928341	0.902193	Subcortical region	Subcortical structure	Regional
CD276	cccentral (WB)	-0.000962894	0.949279	0.949279	Subcortical region	Subcortical structure	Regional
CD276	ccmidanterior (WB)	0.0116189	0.706567	0.437398	Subcortical region	Subcortical structure	Regional
CD276	ccmidposterior (WB)	0.00278696	0.945775	0.855702	Subcortical region	Subcortical structure	Regional
CD276	ccposterior (WB)	0.0181323	0.685051	0.248265	Subcortical region	Subcortical structure	Regional
CD276	cerebellumcortex (LH)	-0.015315	0.339171	0.268492	Subcortical region	Subcortical structure	Regional
CD276	cerebellumcortex (RH)	-0.0163527	0.345641	0.230427	Subcortical region	Subcortical structure	Regional
CD276	cerebellumwhitematter (LH)	-0.014826	0.428013	0.305723	Subcortical region	Subcortical structure	Regional
CD276	cerebellumwhitematter (RH)	-0.000714017	0.961529	0.961529	Subcortical region	Subcortical structure	Regional
CD276	hippocampus (LH)	-0.0275557	0.188466	0.0448729	Subcortical region	Subcortical structure	Regional
CD276	hippocampus (RH)	-0.028115	0.163396	0.0423528	Subcortical region	Subcortical structure	Regional
CD276	opticchiasm (WB)	-0.00285836	0.846394	0.846394	Subcortical region	Subcortical structure	Regional
CD276	pallidum (LH)	-0.00407638	0.888207	0.773408	Subcortical region	Subcortical structure	Regional
CD276	pallidum (RH)	3.00753e-05	0.998325	0.998325	Subcortical region	Subcortical structure	Regional
CD276	putamen (LH)	0.000148188	0.991383	0.991383	Subcortical region	Subcortical structure	Regional
CD276	putamen (RH)	0.00777093	0.795203	0.57392	Subcortical region	Subcortical structure	Regional
CD276	thalamusproper (LH)	-0.00140526	0.962222	0.916401	Subcortical region	Subcortical structure	Regional
CD276	thalamusproper (RH)	-0.00165094	0.90086	0.90086	Subcortical region	Subcortical structure	Regional
CD276	ventraldc (LH)	-0.00464739	0.758629	0.722504	Subcortical region	Subcortical structure	Regional
CD276	ventraldc (RH)	-0.00367924	0.908414	0.778641	Subcortical region	Subcortical structure	Regional
CD276	bankssts (LH)	-0.0304239	0.225878	0.0455907	Cortical regions	Temporal lobe	Regional
CD276	bankssts (RH)	-0.00331459	0.903654	0.827672	Cortical regions	Temporal lobe	Regional
CD276	entorhinal (LH)	0.000617096	0.968398	0.968398	Cortical regions	Temporal lobe	Regional
CD276	entorhinal (RH)	0.004361	0.947666	0.779803	Cortical regions	Temporal lobe	Regional
CD276	fusiform (LH)	-0.0146302	0.779748	0.310926	Cortical regions	Temporal lobe	Regional
CD276	fusiform (RH)	-0.00836923	0.761036	0.551556	Cortical regions	Temporal lobe	Regional
CD276	inferiortemporal (LH)	0.00758165	0.825559	0.59693	Cortical regions	Temporal lobe	Regional
CD276	inferiortemporal (RH)	-0.00223394	0.922053	0.875416	Cortical regions	Temporal lobe	Regional
CD276	middletemporal (LH)	-0.0144641	0.561941	0.304589	Cortical regions	Temporal lobe	Regional
CD276	middletemporal (RH)	-0.00723605	0.837605	0.605799	Cortical regions	Temporal lobe	Regional
CD276	parahippocampal (LH)	-0.0185283	0.627505	0.239049	Cortical regions	Temporal lobe	Regional
CD276	parahippocampal (RH)	-0.00930484	0.885509	0.552914	Cortical regions	Temporal lobe	Regional
CD276	superiortemporal (LH)	-0.0356476	0.125697	0.0119711	Cortical regions	Temporal lobe	Regional
CD276	superiortemporal (RH)	-0.0108668	0.747439	0.451776	Cortical regions	Temporal lobe	Regional
CD276	transversetemporal (LH)	-0.0367594	0.194309	0.0185056	Cortical regions	Temporal lobe	Regional
CD276	transversetemporal (RH)	-0.0196776	0.436979	0.208085	Cortical regions	Temporal lobe	Regional
CD276	3rdventricle (WB)	0.00691038	0.852804	0.59974	Subcortical region	Ventricular system	Regional
CD276	4thventricle (WB)	0.0164666	0.531963	0.278647	Subcortical region	Ventricular system	Regional
CD276	inflatvent (LH)	0.0212529	0.425404	0.12956	Subcortical region	Ventricular system	Regional
CD276	inflatvent (RH)	0.0270846	0.295679	0.0583887	Subcortical region	Ventricular system	Regional
CD276	lateralventricle (LH)	0.0102289	0.773625	0.472053	Subcortical region	Ventricular system	Regional
CD276	lateralventricle (RH)	0.00661206	0.795562	0.639785	Subcortical region	Ventricular system	Regional
CDON	BrainAge	0.00123138	0.924951	0.924951			Global
CDON	BrainAge delta	0.00147583	0.924951	0.924951			Global
CDON	deep white matter hyperintensities	-0.013202	0.731446	0.414549			Global
CDON	periventricular white matter hyperintensities	-0.0138622	0.75644	0.36021			Global
CDON	white matter hyperintensities	-0.0143924	0.761026	0.352167			Global
CDON	cerebral white matter (LH)	-0.0356586	0.0511629	0.00528142			Global
CDON	cerebral white matter (RH)	-0.0358588	0.0514913	0.00490394			Global
CDON	cortex (LH)	-0.0314119	0.195141	0.0185849			Global
CDON	cortex (RH)	-0.0293007	0.291702	0.0277812			Global
CDON	csf (WB)	-0.044886	0.0229988	0.00219036			Global
CDON	subcort gray (WB)	-0.0441989	0.0106341	0.000506388			Global
CDON	total gray (WB)	-0.039888	0.0178582	0.00170078			Global
CDON	vessel (LH)	-0.0268955	0.50222	0.0956651			Global
CDON	vessel (RH)	0.00673454	0.937033	0.677024			Global
CDON	caudalanteriorcingulate (LH)	-0.023097	0.750497	0.152327	Cortical regions	Cingulate	Regional
CDON	caudalanteriorcingulate (RH)	-0.0196022	0.632265	0.223886	Cortical regions	Cingulate	Regional
CDON	isthmuscingulate (LH)	-0.0235296	0.865916	0.10978	Cortical regions	Cingulate	Regional
CDON	isthmuscingulate (RH)	-0.0202078	0.937262	0.181951	Cortical regions	Cingulate	Regional
CDON	posteriorcingulate (LH)	-0.00373736	0.904101	0.80703	Cortical regions	Cingulate	Regional
CDON	posteriorcingulate (RH)	-0.00747924	0.797113	0.626852	Cortical regions	Cingulate	Regional
CDON	rostralanteriorcingulate (LH)	-0.0322543	0.709923	0.0361873	Cortical regions	Cingulate	Regional
CDON	rostralanteriorcingulate (RH)	-0.00236674	0.94194	0.87998	Cortical regions	Cingulate	Regional
CDON	caudalmiddlefrontal (LH)	-0.0286514	0.257262	0.0612527	Cortical regions	Frontal lobe	Regional
CDON	caudalmiddlefrontal (RH)	-0.0343703	0.292123	0.0268609	Cortical regions	Frontal lobe	Regional
CDON	frontalpole (LH)	-0.000340401	0.982701	0.982701	Cortical regions	Frontal lobe	Regional
CDON	frontalpole (RH)	-0.0111889	0.769194	0.478871	Cortical regions	Frontal lobe	Regional
CDON	lateralorbitofrontal (LH)	-0.0275906	0.239494	0.0570224	Cortical regions	Frontal lobe	Regional
CDON	lateralorbitofrontal (RH)	-0.0225982	0.320542	0.122111	Cortical regions	Frontal lobe	Regional
CDON	medialorbitofrontal (LH)	-0.035006	0.179628	0.0171074	Cortical regions	Frontal lobe	Regional
CDON	medialorbitofrontal (RH)	-0.0277829	0.45165	0.0553379	Cortical regions	Frontal lobe	Regional
CDON	paracentral (LH)	-0.0435717	0.0690837	0.00520829	Cortical regions	Frontal lobe	Regional
CDON	paracentral (RH)	-0.0117297	0.754081	0.447706	Cortical regions	Frontal lobe	Regional
CDON	parsopercularis (LH)	-0.0261215	0.512352	0.0898533	Cortical regions	Frontal lobe	Regional
CDON	parsopercularis (RH)	-0.0172695	0.758244	0.258756	Cortical regions	Frontal lobe	Regional
CDON	parsorbitalis (LH)	-0.0196504	0.414065	0.184406	Cortical regions	Frontal lobe	Regional
CDON	parsorbitalis (RH)	-0.00534721	0.719551	0.719551	Cortical regions	Frontal lobe	Regional
CDON	parstriangularis (LH)	-0.0151851	0.601082	0.314852	Cortical regions	Frontal lobe	Regional
CDON	parstriangularis (RH)	-0.025198	0.79372	0.0931346	Cortical regions	Frontal lobe	Regional
CDON	precentral (LH)	-0.0338163	0.121205	0.0214591	Cortical regions	Frontal lobe	Regional
CDON	precentral (RH)	-0.0426802	0.0834123	0.00397201	Cortical regions	Frontal lobe	Regional
CDON	rostralmiddlefrontal (LH)	-0.0422808	0.055547	0.0026451	Cortical regions	Frontal lobe	Regional
CDON	rostralmiddlefrontal (RH)	-0.0111493	0.708956	0.428948	Cortical regions	Frontal lobe	Regional
CDON	superiorfrontal (LH)	-0.0458705	0.0248751	0.00118453	Cortical regions	Frontal lobe	Regional
CDON	superiorfrontal (RH)	-0.0399505	0.101534	0.00483497	Cortical regions	Frontal lobe	Regional
CDON	insula (LH)	-0.0577953	0.00131612	6.26725e-05	Cortical regions	Insula cortex	Regional
CDON	insula (RH)	-0.0503122	0.0078571	0.000374148	Cortical regions	Insula cortex	Regional
CDON	cuneus (LH)	0.0217217	0.553265	0.158076	Cortical regions	Occipital lobe	Regional
CDON	cuneus (RH)	0.0135684	0.717063	0.375605	Cortical regions	Occipital lobe	Regional
CDON	lateraloccipital (LH)	-0.0108093	0.607207	0.452053	Cortical regions	Occipital lobe	Regional
CDON	lateraloccipital (RH)	-0.0300881	0.253202	0.0341803	Cortical regions	Occipital lobe	Regional
CDON	lingual (LH)	0.00228624	0.927018	0.882874	Cortical regions	Occipital lobe	Regional
CDON	lingual (RH)	0.00549341	0.85148	0.725416	Cortical regions	Occipital lobe	Regional
CDON	pericalcarine (LH)	0.00265177	0.9581	0.866853	Cortical regions	Occipital lobe	Regional
CDON	pericalcarine (RH)	-0.00479743	0.952508	0.761617	Cortical regions	Occipital lobe	Regional
CDON	inferiorparietal (LH)	-0.0227612	0.28275	0.134643	Cortical regions	Parietal lobe	Regional
CDON	inferiorparietal (RH)	-0.0289901	0.162154	0.0463299	Cortical regions	Parietal lobe	Regional
CDON	postcentral (LH)	-0.0181107	0.51199	0.230807	Cortical regions	Parietal lobe	Regional
CDON	postcentral (RH)	-0.00706376	0.836244	0.642772	Cortical regions	Parietal lobe	Regional
CDON	precuneus (LH)	-0.00969731	0.849791	0.509757	Cortical regions	Parietal lobe	Regional
CDON	precuneus (RH)	-0.0195524	0.465328	0.177268	Cortical regions	Parietal lobe	Regional
CDON	superiorparietal (LH)	-0.0257998	0.382925	0.0911726	Cortical regions	Parietal lobe	Regional
CDON	superiorparietal (RH)	-0.0195708	0.515733	0.19184	Cortical regions	Parietal lobe	Regional
CDON	supramarginal (LH)	-0.00490676	0.976826	0.736174	Cortical regions	Parietal lobe	Regional
CDON	supramarginal (RH)	-0.0131547	0.763392	0.381828	Cortical regions	Parietal lobe	Regional
CDON	accumbensarea (LH)	-0.0344519	0.136875	0.0130357	Subcortical region	Subcortical structure	Regional
CDON	accumbensarea (RH)	-0.0303779	0.135804	0.0323344	Subcortical region	Subcortical structure	Regional
CDON	amygdala (LH)	-0.00984414	0.831906	0.469449	Subcortical region	Subcortical structure	Regional
CDON	amygdala (RH)	-0.025163	0.273675	0.0651608	Subcortical region	Subcortical structure	Regional
CDON	brainstem (WB)	-0.0265788	0.190766	0.0545045	Subcortical region	Subcortical structure	Regional
CDON	caudate (LH)	-0.0503825	0.0223923	0.0010663	Subcortical region	Subcortical structure	Regional
CDON	caudate (RH)	-0.0433386	0.0971039	0.00462399	Subcortical region	Subcortical structure	Regional
CDON	ccanterior (WB)	-0.00274853	0.928341	0.859447	Subcortical region	Subcortical structure	Regional
CDON	cccentral (WB)	-0.0278186	0.243627	0.0696076	Subcortical region	Subcortical structure	Regional
CDON	ccmidanterior (WB)	-0.00932334	0.706751	0.538477	Subcortical region	Subcortical structure	Regional
CDON	ccmidposterior (WB)	-0.0121103	0.670091	0.435372	Subcortical region	Subcortical structure	Regional
CDON	ccposterior (WB)	0.0050191	0.841071	0.752422	Subcortical region	Subcortical structure	Regional
CDON	cerebellumcortex (LH)	-0.058798	0.000566113	2.69578e-05	Subcortical region	Subcortical structure	Regional
CDON	cerebellumcortex (RH)	-0.0551671	0.00134593	6.40921e-05	Subcortical region	Subcortical structure	Regional
CDON	cerebellumwhitematter (LH)	-0.0279528	0.14854	0.0565865	Subcortical region	Subcortical structure	Regional
CDON	cerebellumwhitematter (RH)	-0.0192975	0.462271	0.198116	Subcortical region	Subcortical structure	Regional
CDON	hippocampus (LH)	-0.0246151	0.230887	0.0769624	Subcortical region	Subcortical structure	Regional
CDON	hippocampus (RH)	-0.0254079	0.184192	0.0701683	Subcortical region	Subcortical structure	Regional
CDON	opticchiasm (WB)	-0.00364085	0.846394	0.807563	Subcortical region	Subcortical structure	Regional
CDON	pallidum (LH)	-0.062424	0.000276494	1.31664e-05	Subcortical region	Subcortical structure	Regional
CDON	pallidum (RH)	-0.067121	7.64593e-05	3.64092e-06	Subcortical region	Subcortical structure	Regional
CDON	putamen (LH)	-0.0157384	0.827838	0.257494	Subcortical region	Subcortical structure	Regional
CDON	putamen (RH)	-0.0126675	0.767699	0.365571	Subcortical region	Subcortical structure	Regional
CDON	thalamusproper (LH)	-0.0471677	0.00525647	0.000500616	Subcortical region	Subcortical structure	Regional
CDON	thalamusproper (RH)	-0.0342433	0.0626571	0.0107229	Subcortical region	Subcortical structure	Regional
CDON	ventraldc (LH)	-0.0400226	0.0176686	0.00252408	Subcortical region	Subcortical structure	Regional
CDON	ventraldc (RH)	-0.0380172	0.0288723	0.00412462	Subcortical region	Subcortical structure	Regional
CDON	bankssts (LH)	-0.018353	0.425057	0.233952	Cortical regions	Temporal lobe	Regional
CDON	bankssts (RH)	-0.00179079	0.907577	0.907577	Cortical regions	Temporal lobe	Regional
CDON	entorhinal (LH)	-0.0217752	0.565996	0.167555	Cortical regions	Temporal lobe	Regional
CDON	entorhinal (RH)	-0.00382883	0.947666	0.808552	Cortical regions	Temporal lobe	Regional
CDON	fusiform (LH)	-0.00425496	0.922725	0.771144	Cortical regions	Temporal lobe	Regional
CDON	fusiform (RH)	-0.00371052	0.865538	0.794419	Cortical regions	Temporal lobe	Regional
CDON	inferiortemporal (LH)	-0.0097096	0.825559	0.503802	Cortical regions	Temporal lobe	Regional
CDON	inferiortemporal (RH)	-0.0215008	0.612215	0.136298	Cortical regions	Temporal lobe	Regional
CDON	middletemporal (LH)	-0.0124762	0.590975	0.382058	Cortical regions	Temporal lobe	Regional
CDON	middletemporal (RH)	-0.0173708	0.600906	0.221326	Cortical regions	Temporal lobe	Regional
CDON	parahippocampal (LH)	0.00400204	0.885085	0.801809	Cortical regions	Temporal lobe	Regional
CDON	parahippocampal (RH)	0.0113057	0.866291	0.476643	Cortical regions	Temporal lobe	Regional
CDON	superiortemporal (LH)	-0.0195361	0.585171	0.174125	Cortical regions	Temporal lobe	Regional
CDON	superiortemporal (RH)	-0.0179476	0.513093	0.219897	Cortical regions	Temporal lobe	Regional
CDON	transversetemporal (LH)	-0.0438053	0.117367	0.00558891	Cortical regions	Temporal lobe	Regional
CDON	transversetemporal (RH)	-0.0333686	0.281408	0.035069	Cortical regions	Temporal lobe	Regional
CDON	3rdventricle (WB)	-0.0112328	0.852804	0.399764	Subcortical region	Ventricular system	Regional
CDON	4thventricle (WB)	-0.0104102	0.806099	0.499014	Subcortical region	Ventricular system	Regional
CDON	inflatvent (LH)	-0.0330467	0.209595	0.0199614	Subcortical region	Ventricular system	Regional
CDON	inflatvent (RH)	-0.0262293	0.295679	0.0703998	Subcortical region	Ventricular system	Regional
CDON	lateralventricle (LH)	-0.00655166	0.841972	0.64935	Subcortical region	Ventricular system	Regional
CDON	lateralventricle (RH)	-0.0074566	0.795562	0.602387	Subcortical region	Ventricular system	Regional
CHRDL1	BrainAge	-0.0292303	0.186351	0.0354955			Global
CHRDL1	BrainAge delta	-0.035033	0.186351	0.0354955			Global
CHRDL1	deep white matter hyperintensities	0.02106	0.731446	0.221914			Global
CHRDL1	periventricular white matter hyperintensities	0.00479565	0.960785	0.766448			Global
CHRDL1	white matter hyperintensities	0.0117159	0.770961	0.477261			Global
CHRDL1	cerebral white matter (LH)	-0.0319033	0.079257	0.0188707			Global
CHRDL1	cerebral white matter (RH)	-0.0315329	0.0837151	0.0199322			Global
CHRDL1	cortex (LH)	-0.0244389	0.292028	0.0848938			Global
CHRDL1	cortex (RH)	-0.0249526	0.408859	0.0778779			Global
CHRDL1	csf (WB)	-0.0314549	0.170085	0.043457			Global
CHRDL1	subcort gray (WB)	-0.0204135	0.236983	0.130941			Global
CHRDL1	total gray (WB)	-0.0297055	0.130576	0.0279168			Global
CHRDL1	vessel (LH)	-0.00454172	0.830777	0.791216			Global
CHRDL1	vessel (RH)	0.0139196	0.926381	0.417846			Global
CHRDL1	caudalanteriorcingulate (LH)	-0.0170158	0.750497	0.321082	Cortical regions	Cingulate	Regional
CHRDL1	caudalanteriorcingulate (RH)	-0.0242793	0.632265	0.15629	Cortical regions	Cingulate	Regional
CHRDL1	isthmuscingulate (LH)	-0.0176642	0.993648	0.258626	Cortical regions	Cingulate	Regional
CHRDL1	isthmuscingulate (RH)	-0.0155266	0.937262	0.33453	Cortical regions	Cingulate	Regional
CHRDL1	posteriorcingulate (LH)	-0.0110254	0.904101	0.49771	Cortical regions	Cingulate	Regional
CHRDL1	posteriorcingulate (RH)	-0.0113482	0.797113	0.487585	Cortical regions	Cingulate	Regional
CHRDL1	rostralanteriorcingulate (LH)	-0.00719692	0.89078	0.660129	Cortical regions	Cingulate	Regional
CHRDL1	rostralanteriorcingulate (RH)	-0.0168956	0.941282	0.310392	Cortical regions	Cingulate	Regional
CHRDL1	caudalmiddlefrontal (LH)	-0.0220982	0.523113	0.174371	Cortical regions	Frontal lobe	Regional
CHRDL1	caudalmiddlefrontal (RH)	-0.0290968	0.292123	0.0778685	Cortical regions	Frontal lobe	Regional
CHRDL1	frontalpole (LH)	0.00038722	0.982701	0.981483	Cortical regions	Frontal lobe	Regional
CHRDL1	frontalpole (RH)	-0.00432558	0.836549	0.796713	Cortical regions	Frontal lobe	Regional
CHRDL1	lateralorbitofrontal (LH)	-0.0299823	0.239494	0.0516357	Cortical regions	Frontal lobe	Regional
CHRDL1	lateralorbitofrontal (RH)	-0.0444435	0.0441831	0.00420792	Cortical regions	Frontal lobe	Regional
CHRDL1	medialorbitofrontal (LH)	-0.0486792	0.0378566	0.0018027	Cortical regions	Frontal lobe	Regional
CHRDL1	medialorbitofrontal (RH)	-0.0337968	0.45165	0.0282592	Cortical regions	Frontal lobe	Regional
CHRDL1	paracentral (LH)	-0.0277854	0.281195	0.0937317	Cortical regions	Frontal lobe	Regional
CHRDL1	paracentral (RH)	-0.0190036	0.648472	0.247037	Cortical regions	Frontal lobe	Regional
CHRDL1	parsopercularis (LH)	-0.0154474	0.623425	0.345281	Cortical regions	Frontal lobe	Regional
CHRDL1	parsopercularis (RH)	0.00127584	0.96791	0.937425	Cortical regions	Frontal lobe	Regional
CHRDL1	parsorbitalis (LH)	-0.0218398	0.414065	0.165074	Cortical regions	Frontal lobe	Regional
CHRDL1	parsorbitalis (RH)	-0.0282693	0.388483	0.0739968	Cortical regions	Frontal lobe	Regional
CHRDL1	parstriangularis (LH)	-0.0539947	0.00919332	0.000764817	Cortical regions	Frontal lobe	Regional
CHRDL1	parstriangularis (RH)	-0.0203766	0.79372	0.201377	Cortical regions	Frontal lobe	Regional
CHRDL1	precentral (LH)	-0.0267754	0.287108	0.0866545	Cortical regions	Frontal lobe	Regional
CHRDL1	precentral (RH)	-0.0300519	0.296081	0.0563964	Cortical regions	Frontal lobe	Regional
CHRDL1	rostralmiddlefrontal (LH)	-0.0316845	0.205429	0.0340611	Cortical regions	Frontal lobe	Regional
CHRDL1	rostralmiddlefrontal (RH)	-0.0149477	0.708956	0.318305	Cortical regions	Frontal lobe	Regional
CHRDL1	superiorfrontal (LH)	-0.0245734	0.306874	0.102291	Cortical regions	Frontal lobe	Regional
CHRDL1	superiorfrontal (RH)	-0.0217172	0.448828	0.149609	Cortical regions	Frontal lobe	Regional
CHRDL1	insula (LH)	-0.0456451	0.0309337	0.00294607	Cortical regions	Insula cortex	Regional
CHRDL1	insula (RH)	-0.0477505	0.0156312	0.00148868	Cortical regions	Insula cortex	Regional
CHRDL1	cuneus (LH)	0.0306884	0.423798	0.0605426	Cortical regions	Occipital lobe	Regional
CHRDL1	cuneus (RH)	0.0212567	0.54371	0.191458	Cortical regions	Occipital lobe	Regional
CHRDL1	lateraloccipital (LH)	-0.00968084	0.613944	0.526237	Cortical regions	Occipital lobe	Regional
CHRDL1	lateraloccipital (RH)	-0.00925618	0.708614	0.539896	Cortical regions	Occipital lobe	Regional
CHRDL1	lingual (LH)	0.0179606	0.445948	0.276063	Cortical regions	Occipital lobe	Regional
CHRDL1	lingual (RH)	0.0245444	0.318869	0.139699	Cortical regions	Occipital lobe	Regional
CHRDL1	pericalcarine (LH)	0.0274343	0.425014	0.102575	Cortical regions	Occipital lobe	Regional
CHRDL1	pericalcarine (RH)	0.0217545	0.684098	0.195456	Cortical regions	Occipital lobe	Regional
CHRDL1	inferiorparietal (LH)	-0.030307	0.212753	0.0608385	Cortical regions	Parietal lobe	Regional
CHRDL1	inferiorparietal (RH)	-0.0114667	0.735501	0.458438	Cortical regions	Parietal lobe	Regional
CHRDL1	postcentral (LH)	-0.0225186	0.462127	0.160886	Cortical regions	Parietal lobe	Regional
CHRDL1	postcentral (RH)	-0.02454	0.543426	0.129387	Cortical regions	Parietal lobe	Regional
CHRDL1	precuneus (LH)	0.00275305	0.860209	0.860209	Cortical regions	Parietal lobe	Regional
CHRDL1	precuneus (RH)	-0.00466268	0.950565	0.762089	Cortical regions	Parietal lobe	Regional
CHRDL1	superiorparietal (LH)	-0.0159769	0.524966	0.324979	Cortical regions	Parietal lobe	Regional
CHRDL1	superiorparietal (RH)	-0.0207388	0.515733	0.193097	Cortical regions	Parietal lobe	Regional
CHRDL1	supramarginal (LH)	0.00315006	0.976826	0.838712	Cortical regions	Parietal lobe	Regional
CHRDL1	supramarginal (RH)	-0.0367276	0.226219	0.0215447	Cortical regions	Parietal lobe	Regional
CHRDL1	accumbensarea (LH)	-0.0126925	0.793995	0.389538	Subcortical region	Subcortical structure	Regional
CHRDL1	accumbensarea (RH)	-0.0139509	0.621448	0.355113	Subcortical region	Subcortical structure	Regional
CHRDL1	amygdala (LH)	0.00161011	0.956919	0.911351	Subcortical region	Subcortical structure	Regional
CHRDL1	amygdala (RH)	-0.00630442	0.988436	0.663778	Subcortical region	Subcortical structure	Regional
CHRDL1	brainstem (WB)	-0.00826096	0.753292	0.573937	Subcortical region	Subcortical structure	Regional
CHRDL1	caudate (LH)	-0.0255741	0.496502	0.118215	Subcortical region	Subcortical structure	Regional
CHRDL1	caudate (RH)	-0.0211226	0.421683	0.194145	Subcortical region	Subcortical structure	Regional
CHRDL1	ccanterior (WB)	-0.0213965	0.689723	0.194515	Subcortical region	Subcortical structure	Regional
CHRDL1	cccentral (WB)	0.00611671	0.918126	0.707396	Subcortical region	Subcortical structure	Regional
CHRDL1	ccmidanterior (WB)	-0.000783898	0.993775	0.961185	Subcortical region	Subcortical structure	Regional
CHRDL1	ccmidposterior (WB)	0.0110932	0.675374	0.501347	Subcortical region	Subcortical structure	Regional
CHRDL1	ccposterior (WB)	0.00426137	0.841071	0.80102	Subcortical region	Subcortical structure	Regional
CHRDL1	cerebellumcortex (LH)	-0.0387343	0.0390965	0.0093087	Subcortical region	Subcortical structure	Regional
CHRDL1	cerebellumcortex (RH)	-0.0349239	0.0697147	0.0173266	Subcortical region	Subcortical structure	Regional
CHRDL1	cerebellumwhitematter (LH)	-0.0246393	0.239015	0.113816	Subcortical region	Subcortical structure	Regional
CHRDL1	cerebellumwhitematter (RH)	-0.0171027	0.540567	0.283154	Subcortical region	Subcortical structure	Regional
CHRDL1	hippocampus (LH)	-0.016332	0.433201	0.269546	Subcortical region	Subcortical structure	Regional
CHRDL1	hippocampus (RH)	-0.0188901	0.431007	0.205242	Subcortical region	Subcortical structure	Regional
CHRDL1	opticchiasm (WB)	-0.00358062	0.846394	0.821657	Subcortical region	Subcortical structure	Regional
CHRDL1	pallidum (LH)	-0.0204725	0.361571	0.179172	Subcortical region	Subcortical structure	Regional
CHRDL1	pallidum (RH)	-0.01541	0.741276	0.31769	Subcortical region	Subcortical structure	Regional
CHRDL1	putamen (LH)	-0.0125309	0.884305	0.396238	Subcortical region	Subcortical structure	Regional
CHRDL1	putamen (RH)	-0.0077155	0.795203	0.604058	Subcortical region	Subcortical structure	Regional
CHRDL1	thalamusproper (LH)	-0.0246504	0.183002	0.0871438	Subcortical region	Subcortical structure	Regional
CHRDL1	thalamusproper (RH)	-0.0146772	0.490384	0.303571	Subcortical region	Subcortical structure	Regional
CHRDL1	ventraldc (LH)	-0.0104511	0.601385	0.458198	Subcortical region	Subcortical structure	Regional
CHRDL1	ventraldc (RH)	-0.00951765	0.69915	0.499393	Subcortical region	Subcortical structure	Regional
CHRDL1	bankssts (LH)	-0.00466373	0.905283	0.775957	Cortical regions	Temporal lobe	Regional
CHRDL1	bankssts (RH)	-0.0165094	0.580537	0.313827	Cortical regions	Temporal lobe	Regional
CHRDL1	entorhinal (LH)	-0.0299664	0.31028	0.0738762	Cortical regions	Temporal lobe	Regional
CHRDL1	entorhinal (RH)	-0.0286797	0.262823	0.0876076	Cortical regions	Temporal lobe	Regional
CHRDL1	fusiform (LH)	-0.0371741	0.175823	0.016745	Cortical regions	Temporal lobe	Regional
CHRDL1	fusiform (RH)	-0.0386783	0.221676	0.010556	Cortical regions	Temporal lobe	Regional
CHRDL1	inferiortemporal (LH)	-0.0174805	0.675598	0.25737	Cortical regions	Temporal lobe	Regional
CHRDL1	inferiortemporal (RH)	-0.0141897	0.827137	0.354917	Cortical regions	Temporal lobe	Regional
CHRDL1	middletemporal (LH)	-0.00700555	0.751546	0.644182	Cortical regions	Temporal lobe	Regional
CHRDL1	middletemporal (RH)	-0.00096291	0.99406	0.949137	Cortical regions	Temporal lobe	Regional
CHRDL1	parahippocampal (LH)	-0.0143901	0.711453	0.395689	Cortical regions	Temporal lobe	Regional
CHRDL1	parahippocampal (RH)	-0.0242381	0.634248	0.151011	Cortical regions	Temporal lobe	Regional
CHRDL1	superiortemporal (LH)	-0.00543352	0.841025	0.722093	Cortical regions	Temporal lobe	Regional
CHRDL1	superiortemporal (RH)	-0.0218774	0.418292	0.159349	Cortical regions	Temporal lobe	Regional
CHRDL1	transversetemporal (LH)	-0.0137827	0.618264	0.412176	Cortical regions	Temporal lobe	Regional
CHRDL1	transversetemporal (RH)	-0.0362172	0.281408	0.0313508	Cortical regions	Temporal lobe	Regional
CHRDL1	3rdventricle (WB)	0.0125334	0.852804	0.376625	Subcortical region	Ventricular system	Regional
CHRDL1	4thventricle (WB)	0.0190844	0.511323	0.243487	Subcortical region	Ventricular system	Regional
CHRDL1	inflatvent (LH)	-0.0191301	0.457382	0.205031	Subcortical region	Ventricular system	Regional
CHRDL1	inflatvent (RH)	0.00619495	0.765938	0.687645	Subcortical region	Ventricular system	Regional
CHRDL1	lateralventricle (LH)	-0.00296268	0.909143	0.846589	Subcortical region	Ventricular system	Regional
CHRDL1	lateralventricle (RH)	-0.00898145	0.795562	0.554855	Subcortical region	Ventricular system	Regional
CXCL17	BrainAge	0.0133993	0.570548	0.353196			Global
CXCL17	BrainAge delta	0.0160593	0.570548	0.353196			Global
CXCL17	deep white matter hyperintensities	0.0310802	0.424552	0.080867			Global
CXCL17	periventricular white matter hyperintensities	0.0358252	0.167539	0.0316192			Global
CXCL17	white matter hyperintensities	0.0371016	0.221948	0.0292621			Global
CXCL17	cerebral white matter (LH)	-0.0481768	0.013207	0.000628905			Global
CXCL17	cerebral white matter (RH)	-0.0470243	0.0171702	0.000817627			Global
CXCL17	cortex (LH)	-0.0505215	0.0124507	0.000592889			Global
CXCL17	cortex (RH)	-0.0417207	0.094093	0.00448062			Global
CXCL17	csf (WB)	-0.00903986	0.756031	0.576024			Global
CXCL17	subcort gray (WB)	-0.0397799	0.0476897	0.00454188			Global
CXCL17	total gray (WB)	-0.0506483	0.00631626	0.000300774			Global
CXCL17	vessel (LH)	0.025782	0.516055	0.147444			Global
CXCL17	vessel (RH)	-0.00308449	0.937033	0.862631			Global
CXCL17	caudalanteriorcingulate (LH)	-0.0271511	0.750497	0.126985	Cortical regions	Cingulate	Regional
CXCL17	caudalanteriorcingulate (RH)	-0.0131881	0.672084	0.458014	Cortical regions	Cingulate	Regional
CXCL17	isthmuscingulate (LH)	-0.0288468	0.865916	0.0753625	Cortical regions	Cingulate	Regional
CXCL17	isthmuscingulate (RH)	-0.0353684	0.715548	0.0340737	Cortical regions	Cingulate	Regional
CXCL17	posteriorcingulate (LH)	-0.0409342	0.319433	0.0152111	Cortical regions	Cingulate	Regional
CXCL17	posteriorcingulate (RH)	-0.0408581	0.167677	0.0159693	Cortical regions	Cingulate	Regional
CXCL17	rostralanteriorcingulate (LH)	-0.0241838	0.709923	0.154347	Cortical regions	Cingulate	Regional
CXCL17	rostralanteriorcingulate (RH)	-0.00223533	0.94194	0.897085	Cortical regions	Cingulate	Regional
CXCL17	caudalmiddlefrontal (LH)	-0.0332096	0.257262	0.0491063	Cortical regions	Frontal lobe	Regional
CXCL17	caudalmiddlefrontal (RH)	-0.0276297	0.319801	0.1066	Cortical regions	Frontal lobe	Regional
CXCL17	frontalpole (LH)	-0.0139887	0.977631	0.418985	Cortical regions	Frontal lobe	Regional
CXCL17	frontalpole (RH)	-0.010429	0.769194	0.549424	Cortical regions	Frontal lobe	Regional
CXCL17	lateralorbitofrontal (LH)	-0.0432908	0.141742	0.00674964	Cortical regions	Frontal lobe	Regional
CXCL17	lateralorbitofrontal (RH)	-0.0490956	0.0441831	0.00230709	Cortical regions	Frontal lobe	Regional
CXCL17	medialorbitofrontal (LH)	-0.0342293	0.241342	0.0344774	Cortical regions	Frontal lobe	Regional
CXCL17	medialorbitofrontal (RH)	-0.0277337	0.45165	0.0827745	Cortical regions	Frontal lobe	Regional
CXCL17	paracentral (LH)	-0.0467273	0.0690837	0.0065794	Cortical regions	Frontal lobe	Regional
CXCL17	paracentral (RH)	-0.0270881	0.5866	0.111733	Cortical regions	Frontal lobe	Regional
CXCL17	parsopercularis (LH)	-0.0270673	0.512352	0.110924	Cortical regions	Frontal lobe	Regional
CXCL17	parsopercularis (RH)	-0.0261682	0.506592	0.120617	Cortical regions	Frontal lobe	Regional
CXCL17	parsorbitalis (LH)	-0.0254196	0.414065	0.119389	Cortical regions	Frontal lobe	Regional
CXCL17	parsorbitalis (RH)	-0.0333412	0.388483	0.0422485	Cortical regions	Frontal lobe	Regional
CXCL17	parstriangularis (LH)	-0.0553982	0.00919332	0.000875554	Cortical regions	Frontal lobe	Regional
CXCL17	parstriangularis (RH)	-0.0114164	0.79372	0.490274	Cortical regions	Frontal lobe	Regional
CXCL17	precentral (LH)	-0.0378222	0.121205	0.0196486	Cortical regions	Frontal lobe	Regional
CXCL17	precentral (RH)	-0.03611	0.284743	0.0271184	Cortical regions	Frontal lobe	Regional
CXCL17	rostralmiddlefrontal (LH)	-0.0305484	0.205429	0.0489118	Cortical regions	Frontal lobe	Regional
CXCL17	rostralmiddlefrontal (RH)	-0.0360889	0.42393	0.0201871	Cortical regions	Frontal lobe	Regional
CXCL17	superiorfrontal (LH)	-0.0421025	0.0487089	0.00695841	Cortical regions	Frontal lobe	Regional
CXCL17	superiorfrontal (RH)	-0.0335779	0.303258	0.0317456	Cortical regions	Frontal lobe	Regional
CXCL17	insula (LH)	-0.0407385	0.0738354	0.0105479	Cortical regions	Insula cortex	Regional
CXCL17	insula (RH)	-0.035475	0.080359	0.0229597	Cortical regions	Insula cortex	Regional
CXCL17	cuneus (LH)	-0.00865028	0.834665	0.6102	Cortical regions	Occipital lobe	Regional
CXCL17	cuneus (RH)	0.00356797	0.913966	0.832648	Cortical regions	Occipital lobe	Regional
CXCL17	lateraloccipital (LH)	-0.0131325	0.607207	0.407311	Cortical regions	Occipital lobe	Regional
CXCL17	lateraloccipital (RH)	-0.0153045	0.632076	0.328631	Cortical regions	Occipital lobe	Regional
CXCL17	lingual (LH)	-0.01528	0.520526	0.371804	Cortical regions	Occipital lobe	Regional
CXCL17	lingual (RH)	-0.0262947	0.318869	0.127258	Cortical regions	Occipital lobe	Regional
CXCL17	pericalcarine (LH)	-0.0226319	0.504315	0.194312	Cortical regions	Occipital lobe	Regional
CXCL17	pericalcarine (RH)	-0.0283046	0.548462	0.104469	Cortical regions	Occipital lobe	Regional
CXCL17	inferiorparietal (LH)	-0.0620127	0.00453827	0.000216108	Cortical regions	Parietal lobe	Regional
CXCL17	inferiorparietal (RH)	-0.0502875	0.0360035	0.00171445	Cortical regions	Parietal lobe	Regional
CXCL17	postcentral (LH)	-0.0359689	0.462127	0.0308576	Cortical regions	Parietal lobe	Regional
CXCL17	postcentral (RH)	-0.0257683	0.543426	0.124826	Cortical regions	Parietal lobe	Regional
CXCL17	precuneus (LH)	-0.0338072	0.389317	0.0370778	Cortical regions	Parietal lobe	Regional
CXCL17	precuneus (RH)	-0.0325528	0.218326	0.0415859	Cortical regions	Parietal lobe	Regional
CXCL17	superiorparietal (LH)	-0.0363259	0.303349	0.0309722	Cortical regions	Parietal lobe	Regional
CXCL17	superiorparietal (RH)	-0.0268997	0.515733	0.10371	Cortical regions	Parietal lobe	Regional
CXCL17	supramarginal (LH)	-0.038416	0.116886	0.0166979	Cortical regions	Parietal lobe	Regional
CXCL17	supramarginal (RH)	-0.0406008	0.226219	0.0143307	Cortical regions	Parietal lobe	Regional
CXCL17	accumbensarea (LH)	-0.0176428	0.793995	0.248985	Subcortical region	Subcortical structure	Regional
CXCL17	accumbensarea (RH)	-0.0309924	0.166826	0.0476646	Subcortical region	Subcortical structure	Regional
CXCL17	amygdala (LH)	-0.0386948	0.0691841	0.00988345	Subcortical region	Subcortical structure	Regional
CXCL17	amygdala (RH)	-0.0382587	0.0768075	0.0109725	Subcortical region	Subcortical structure	Regional
CXCL17	brainstem (WB)	-0.042644	0.0538637	0.00512988	Subcortical region	Subcortical structure	Regional
CXCL17	caudate (LH)	-0.0222434	0.570972	0.190324	Subcortical region	Subcortical structure	Regional
CXCL17	caudate (RH)	-0.0181409	0.486352	0.282487	Subcortical region	Subcortical structure	Regional
CXCL17	ccanterior (WB)	-0.00264958	0.928341	0.87696	Subcortical region	Subcortical structure	Regional
CXCL17	cccentral (WB)	-0.0288918	0.262289	0.0874298	Subcortical region	Subcortical structure	Regional
CXCL17	ccmidanterior (WB)	-0.0434631	0.0486856	0.00927344	Subcortical region	Subcortical structure	Regional
CXCL17	ccmidposterior (WB)	-0.0266185	0.436703	0.119898	Subcortical region	Subcortical structure	Regional
CXCL17	ccposterior (WB)	-0.0279039	0.685051	0.111645	Subcortical region	Subcortical structure	Regional
CXCL17	cerebellumcortex (LH)	-0.0434653	0.0343638	0.00491184	Subcortical region	Subcortical structure	Regional
CXCL17	cerebellumcortex (RH)	-0.045629	0.0190684	0.00272405	Subcortical region	Subcortical structure	Regional
CXCL17	cerebellumwhitematter (LH)	-0.0571964	0.00840015	0.000400007	Subcortical region	Subcortical structure	Regional
CXCL17	cerebellumwhitematter (RH)	-0.0358247	0.211492	0.0302132	Subcortical region	Subcortical structure	Regional
CXCL17	hippocampus (LH)	-0.0542268	0.00426887	0.000406559	Subcortical region	Subcortical structure	Regional
CXCL17	hippocampus (RH)	-0.0497412	0.0272333	0.00129682	Subcortical region	Subcortical structure	Regional
CXCL17	opticchiasm (WB)	-0.0448338	0.0341091	0.00649697	Subcortical region	Subcortical structure	Regional
CXCL17	pallidum (LH)	-0.0456133	0.0273276	0.00390394	Subcortical region	Subcortical structure	Regional
CXCL17	pallidum (RH)	-0.0348897	0.153221	0.029185	Subcortical region	Subcortical structure	Regional
CXCL17	putamen (LH)	0.00939312	0.884305	0.539936	Subcortical region	Subcortical structure	Regional
CXCL17	putamen (RH)	0.0125098	0.795203	0.417705	Subcortical region	Subcortical structure	Regional
CXCL17	thalamusproper (LH)	-0.0480607	0.0090969	0.00129956	Subcortical region	Subcortical structure	Regional
CXCL17	thalamusproper (RH)	-0.0349808	0.0626571	0.0180813	Subcortical region	Subcortical structure	Regional
CXCL17	ventraldc (LH)	-0.0619101	0.000469513	2.23577e-05	Subcortical region	Subcortical structure	Regional
CXCL17	ventraldc (RH)	-0.0641666	0.000233556	1.11217e-05	Subcortical region	Subcortical structure	Regional
CXCL17	bankssts (LH)	-0.0287706	0.316973	0.0905636	Cortical regions	Temporal lobe	Regional
CXCL17	bankssts (RH)	-0.039154	0.201847	0.0212823	Cortical regions	Temporal lobe	Regional
CXCL17	entorhinal (LH)	-0.0346476	0.251786	0.0463791	Cortical regions	Temporal lobe	Regional
CXCL17	entorhinal (RH)	-0.0348223	0.226933	0.045597	Cortical regions	Temporal lobe	Regional
CXCL17	fusiform (LH)	-0.0476801	0.0650452	0.00309739	Cortical regions	Temporal lobe	Regional
CXCL17	fusiform (RH)	-0.0278745	0.409696	0.0757702	Cortical regions	Temporal lobe	Regional
CXCL17	inferiortemporal (LH)	-0.0354673	0.247105	0.0267313	Cortical regions	Temporal lobe	Regional
CXCL17	inferiortemporal (RH)	-0.0228853	0.612215	0.150397	Cortical regions	Temporal lobe	Regional
CXCL17	middletemporal (LH)	-0.0451	0.0869686	0.00414136	Cortical regions	Temporal lobe	Regional
CXCL17	middletemporal (RH)	-0.0303816	0.274777	0.0523384	Cortical regions	Temporal lobe	Regional
CXCL17	parahippocampal (LH)	-0.0301865	0.601252	0.0858931	Cortical regions	Temporal lobe	Regional
CXCL17	parahippocampal (RH)	-0.050385	0.0840062	0.00400029	Cortical regions	Temporal lobe	Regional
CXCL17	superiortemporal (LH)	-0.028001	0.40555	0.0772476	Cortical regions	Temporal lobe	Regional
CXCL17	superiortemporal (RH)	-0.0309549	0.288441	0.0549412	Cortical regions	Temporal lobe	Regional
CXCL17	transversetemporal (LH)	-0.0330348	0.305124	0.0581189	Cortical regions	Temporal lobe	Regional
CXCL17	transversetemporal (RH)	-0.0320857	0.346907	0.0660774	Cortical regions	Temporal lobe	Regional
CXCL17	3rdventricle (WB)	0.00524192	0.852804	0.721553	Subcortical region	Ventricular system	Regional
CXCL17	4thventricle (WB)	0.0358021	0.244469	0.0349242	Subcortical region	Ventricular system	Regional
CXCL17	inflatvent (LH)	0.00792031	0.84062	0.613076	Subcortical region	Ventricular system	Regional
CXCL17	inflatvent (RH)	-0.00944925	0.73207	0.554468	Subcortical region	Ventricular system	Regional
CXCL17	lateralventricle (LH)	0.0204098	0.696094	0.198884	Subcortical region	Ventricular system	Regional
CXCL17	lateralventricle (RH)	0.00530088	0.814518	0.736945	Subcortical region	Ventricular system	Regional
CXCL9	BrainAge	0.0023022	0.924951	0.864009			Global
CXCL9	BrainAge delta	0.00275922	0.924951	0.864009			Global
CXCL9	deep white matter hyperintensities	0.0414933	0.268537	0.0127875			Global
CXCL9	periventricular white matter hyperintensities	0.0321424	0.167539	0.0394535			Global
CXCL9	white matter hyperintensities	0.0383754	0.221948	0.0160235			Global
CXCL9	cerebral white matter (LH)	-0.0187265	0.29378	0.153885			Global
CXCL9	cerebral white matter (RH)	-0.0200534	0.28237	0.125646			Global
CXCL9	cortex (LH)	-0.00902311	0.59549	0.51042			Global
CXCL9	cortex (RH)	-0.00911686	0.623931	0.505087			Global
CXCL9	csf (WB)	0.0229693	0.320063	0.12708			Global
CXCL9	subcort gray (WB)	-0.0264423	0.128662	0.0428874			Global
CXCL9	total gray (WB)	-0.00992225	0.558033	0.447437			Global
CXCL9	vessel (LH)	0.0397696	0.172302	0.0164098			Global
CXCL9	vessel (RH)	-0.00934682	0.926381	0.573474			Global
CXCL9	caudalanteriorcingulate (LH)	-0.00544734	0.820537	0.74239	Cortical regions	Cingulate	Regional
CXCL9	caudalanteriorcingulate (RH)	0.0217694	0.632265	0.188398	Cortical regions	Cingulate	Regional
CXCL9	isthmuscingulate (LH)	-0.00111155	0.993648	0.941365	Cortical regions	Cingulate	Regional
CXCL9	isthmuscingulate (RH)	-0.0196499	0.937262	0.206277	Cortical regions	Cingulate	Regional
CXCL9	posteriorcingulate (LH)	-0.0130855	0.904101	0.404942	Cortical regions	Cingulate	Regional
CXCL9	posteriorcingulate (RH)	0.00594354	0.797113	0.706763	Cortical regions	Cingulate	Regional
CXCL9	rostralanteriorcingulate (LH)	0.0267856	0.709923	0.09029	Cortical regions	Cingulate	Regional
CXCL9	rostralanteriorcingulate (RH)	-0.00824624	0.941282	0.608434	Cortical regions	Cingulate	Regional
CXCL9	caudalmiddlefrontal (LH)	-0.0310651	0.257262	0.0481336	Cortical regions	Frontal lobe	Regional
CXCL9	caudalmiddlefrontal (RH)	0.00764557	0.829097	0.631693	Cortical regions	Frontal lobe	Regional
CXCL9	frontalpole (LH)	0.00241379	0.982701	0.880986	Cortical regions	Frontal lobe	Regional
CXCL9	frontalpole (RH)	0.033711	0.244075	0.0377051	Cortical regions	Frontal lobe	Regional
CXCL9	lateralorbitofrontal (LH)	-0.0113726	0.718879	0.44502	Cortical regions	Frontal lobe	Regional
CXCL9	lateralorbitofrontal (RH)	-0.0115974	0.607495	0.439815	Cortical regions	Frontal lobe	Regional
CXCL9	medialorbitofrontal (LH)	-0.0057773	0.818617	0.701672	Cortical regions	Frontal lobe	Regional
CXCL9	medialorbitofrontal (RH)	0.00604545	0.959455	0.684786	Cortical regions	Frontal lobe	Regional
CXCL9	paracentral (LH)	-0.0156051	0.770173	0.330074	Cortical regions	Frontal lobe	Regional
CXCL9	paracentral (RH)	-0.00581506	0.832974	0.713978	Cortical regions	Frontal lobe	Regional
CXCL9	parsopercularis (LH)	0.0168504	0.623425	0.286715	Cortical regions	Frontal lobe	Regional
CXCL9	parsopercularis (RH)	-0.000631789	0.96791	0.96791	Cortical regions	Frontal lobe	Regional
CXCL9	parsorbitalis (LH)	0.0060286	0.90791	0.691741	Cortical regions	Frontal lobe	Regional
CXCL9	parsorbitalis (RH)	-0.0218762	0.398547	0.152539	Cortical regions	Frontal lobe	Regional
CXCL9	parstriangularis (LH)	0.0132151	0.644092	0.394353	Cortical regions	Frontal lobe	Regional
CXCL9	parstriangularis (RH)	-0.0113328	0.79372	0.462174	Cortical regions	Frontal lobe	Regional
CXCL9	precentral (LH)	-0.0343071	0.121205	0.0230867	Cortical regions	Frontal lobe	Regional
CXCL9	precentral (RH)	-0.0171642	0.438168	0.259529	Cortical regions	Frontal lobe	Regional
CXCL9	rostralmiddlefrontal (LH)	-0.00210504	0.928394	0.884185	Cortical regions	Frontal lobe	Regional
CXCL9	rostralmiddlefrontal (RH)	-0.00873886	0.708956	0.546032	Cortical regions	Frontal lobe	Regional
CXCL9	superiorfrontal (LH)	0.0080369	0.826893	0.580343	Cortical regions	Frontal lobe	Regional
CXCL9	superiorfrontal (RH)	0.00460849	0.918649	0.751718	Cortical regions	Frontal lobe	Regional
CXCL9	insula (LH)	-0.00778868	0.662898	0.599765	Cortical regions	Insula cortex	Regional
CXCL9	insula (RH)	-0.00957047	0.761454	0.510213	Cortical regions	Insula cortex	Regional
CXCL9	cuneus (LH)	-0.0238539	0.550898	0.131166	Cortical regions	Occipital lobe	Regional
CXCL9	cuneus (RH)	-0.0198591	0.54371	0.206636	Cortical regions	Occipital lobe	Regional
CXCL9	lateraloccipital (LH)	-0.017479	0.496316	0.236341	Cortical regions	Occipital lobe	Regional
CXCL9	lateraloccipital (RH)	-0.0229245	0.456982	0.116141	Cortical regions	Occipital lobe	Regional
CXCL9	lingual (LH)	-0.0319322	0.236467	0.0450413	Cortical regions	Occipital lobe	Regional
CXCL9	lingual (RH)	-0.0304055	0.244849	0.0582974	Cortical regions	Occipital lobe	Regional
CXCL9	pericalcarine (LH)	-0.0375599	0.21746	0.0207105	Cortical regions	Occipital lobe	Regional
CXCL9	pericalcarine (RH)	-0.0151296	0.742796	0.351513	Cortical regions	Occipital lobe	Regional
CXCL9	inferiorparietal (LH)	0.0148841	0.445961	0.34081	Cortical regions	Parietal lobe	Regional
CXCL9	inferiorparietal (RH)	-0.00147971	0.967192	0.921135	Cortical regions	Parietal lobe	Regional
CXCL9	postcentral (LH)	-0.000438686	0.977453	0.977453	Cortical regions	Parietal lobe	Regional
CXCL9	postcentral (RH)	0.00599419	0.836244	0.701516	Cortical regions	Parietal lobe	Regional
CXCL9	precuneus (LH)	0.00524603	0.849791	0.728393	Cortical regions	Parietal lobe	Regional
CXCL9	precuneus (RH)	-0.00307476	0.950565	0.836332	Cortical regions	Parietal lobe	Regional
CXCL9	superiorparietal (LH)	-0.0117919	0.618222	0.452218	Cortical regions	Parietal lobe	Regional
CXCL9	superiorparietal (RH)	-0.0149291	0.697872	0.33232	Cortical regions	Parietal lobe	Regional
CXCL9	supramarginal (LH)	0.00456984	0.976826	0.759939	Cortical regions	Parietal lobe	Regional
CXCL9	supramarginal (RH)	-0.00386579	0.886856	0.802394	Cortical regions	Parietal lobe	Regional
CXCL9	accumbensarea (LH)	-0.0066334	0.962538	0.641692	Subcortical region	Subcortical structure	Regional
CXCL9	accumbensarea (RH)	-0.0174079	0.488146	0.23245	Subcortical region	Subcortical structure	Regional
CXCL9	amygdala (LH)	-0.0400066	0.0439129	0.00418218	Subcortical region	Subcortical structure	Regional
CXCL9	amygdala (RH)	-0.0368128	0.0768075	0.00859432	Subcortical region	Subcortical structure	Regional
CXCL9	brainstem (WB)	-0.0133483	0.485974	0.347125	Subcortical region	Subcortical structure	Regional
CXCL9	caudate (LH)	-0.00103965	0.947607	0.947607	Subcortical region	Subcortical structure	Regional
CXCL9	caudate (RH)	-0.000431394	0.993479	0.97811	Subcortical region	Subcortical structure	Regional
CXCL9	ccanterior (WB)	-0.0202536	0.689723	0.203805	Subcortical region	Subcortical structure	Regional
CXCL9	cccentral (WB)	-0.0232877	0.292195	0.139141	Subcortical region	Subcortical structure	Regional
CXCL9	ccmidanterior (WB)	-0.0174702	0.686877	0.261667	Subcortical region	Subcortical structure	Regional
CXCL9	ccmidposterior (WB)	-0.0183098	0.585134	0.250772	Subcortical region	Subcortical structure	Regional
CXCL9	ccposterior (WB)	-0.010684	0.841071	0.513183	Subcortical region	Subcortical structure	Regional
CXCL9	cerebellumcortex (LH)	-0.00664234	0.702876	0.644595	Subcortical region	Subcortical structure	Regional
CXCL9	cerebellumcortex (RH)	0.000573109	0.967777	0.967777	Subcortical region	Subcortical structure	Regional
CXCL9	cerebellumwhitematter (LH)	-0.00164932	0.912793	0.912793	Subcortical region	Subcortical structure	Regional
CXCL9	cerebellumwhitematter (RH)	-0.00836155	0.685018	0.587158	Subcortical region	Subcortical structure	Regional
CXCL9	hippocampus (LH)	-0.0437788	0.0152775	0.0021825	Subcortical region	Subcortical structure	Regional
CXCL9	hippocampus (RH)	-0.033806	0.132654	0.0189505	Subcortical region	Subcortical structure	Regional
CXCL9	opticchiasm (WB)	-0.00658632	0.846394	0.667871	Subcortical region	Subcortical structure	Regional
CXCL9	pallidum (LH)	-0.00478737	0.888207	0.74516	Subcortical region	Subcortical structure	Regional
CXCL9	pallidum (RH)	-0.0083737	0.861331	0.574221	Subcortical region	Subcortical structure	Regional
CXCL9	putamen (LH)	-0.014331	0.827838	0.315367	Subcortical region	Subcortical structure	Regional
CXCL9	putamen (RH)	-0.0174394	0.675351	0.225117	Subcortical region	Subcortical structure	Regional
CXCL9	thalamusproper (LH)	-0.0270256	0.121967	0.0522715	Subcortical region	Subcortical structure	Regional
CXCL9	thalamusproper (RH)	-0.0299888	0.0690061	0.029574	Subcortical region	Subcortical structure	Regional
CXCL9	ventraldc (LH)	-0.0237183	0.190026	0.0814396	Subcortical region	Subcortical structure	Regional
CXCL9	ventraldc (RH)	-0.0181121	0.275162	0.183441	Subcortical region	Subcortical structure	Regional
CXCL9	bankssts (LH)	0.0198488	0.425057	0.210021	Cortical regions	Temporal lobe	Regional
CXCL9	bankssts (RH)	0.0236984	0.353285	0.134585	Cortical regions	Temporal lobe	Regional
CXCL9	entorhinal (LH)	-0.018935	0.565996	0.24257	Cortical regions	Temporal lobe	Regional
CXCL9	entorhinal (RH)	-0.0241312	0.359514	0.136958	Cortical regions	Temporal lobe	Regional
CXCL9	fusiform (LH)	-0.00493083	0.922725	0.742725	Cortical regions	Temporal lobe	Regional
CXCL9	fusiform (RH)	-0.01043	0.761036	0.475673	Cortical regions	Temporal lobe	Regional
CXCL9	inferiortemporal (LH)	-0.0180141	0.675598	0.227105	Cortical regions	Temporal lobe	Regional
CXCL9	inferiortemporal (RH)	-0.0156549	0.763595	0.290893	Cortical regions	Temporal lobe	Regional
CXCL9	middletemporal (LH)	-0.0075431	0.749605	0.606823	Cortical regions	Temporal lobe	Regional
CXCL9	middletemporal (RH)	0.00610152	0.837605	0.675737	Cortical regions	Temporal lobe	Regional
CXCL9	parahippocampal (LH)	-0.00324415	0.885085	0.842938	Cortical regions	Temporal lobe	Regional
CXCL9	parahippocampal (RH)	-0.0193247	0.74311	0.236142	Cortical regions	Temporal lobe	Regional
CXCL9	superiortemporal (LH)	-0.0052833	0.841025	0.720441	Cortical regions	Temporal lobe	Regional
CXCL9	superiortemporal (RH)	0.00488615	0.902027	0.745025	Cortical regions	Temporal lobe	Regional
CXCL9	transversetemporal (LH)	0.00470624	0.8106	0.772	Cortical regions	Temporal lobe	Regional
CXCL9	transversetemporal (RH)	0.00538603	0.848825	0.740513	Cortical regions	Temporal lobe	Regional
CXCL9	3rdventricle (WB)	0.00552887	0.852804	0.686522	Subcortical region	Ventricular system	Regional
CXCL9	4thventricle (WB)	-0.00204146	0.897284	0.897284	Subcortical region	Ventricular system	Regional
CXCL9	inflatvent (LH)	0.0203945	0.425404	0.162059	Subcortical region	Ventricular system	Regional
CXCL9	inflatvent (RH)	0.0199721	0.516011	0.179773	Subcortical region	Ventricular system	Regional
CXCL9	lateralventricle (LH)	0.0252379	0.462239	0.0880455	Subcortical region	Ventricular system	Regional
CXCL9	lateralventricle (RH)	0.0125885	0.795562	0.39173	Subcortical region	Ventricular system	Regional
ERBB3	BrainAge	0.00250972	0.924951	0.852022			Global
ERBB3	BrainAge delta	0.00300794	0.924951	0.852022			Global
ERBB3	deep white matter hyperintensities	-0.00419557	0.826201	0.800819			Global
ERBB3	periventricular white matter hyperintensities	-0.00242474	0.960785	0.876258			Global
ERBB3	white matter hyperintensities	-0.00261577	0.935928	0.869319			Global
ERBB3	cerebral white matter (LH)	-0.0162708	0.354644	0.215911			Global
ERBB3	cerebral white matter (RH)	-0.014912	0.446449	0.25535			Global
ERBB3	cortex (LH)	-0.0210335	0.292028	0.125356			Global
ERBB3	cortex (RH)	-0.0196413	0.427506	0.15146			Global
ERBB3	csf (WB)	0.0297214	0.170085	0.0485956			Global
ERBB3	subcort gray (WB)	-0.0352417	0.0491217	0.00701738			Global
ERBB3	total gray (WB)	-0.0226562	0.249332	0.0831106			Global
ERBB3	vessel (LH)	0.00606887	0.789859	0.714634			Global
ERBB3	vessel (RH)	-0.00224831	0.937033	0.892412			Global
ERBB3	caudalanteriorcingulate (LH)	0.0321831	0.549865	0.0523681	Cortical regions	Cingulate	Regional
ERBB3	caudalanteriorcingulate (RH)	-0.0115056	0.672084	0.487478	Cortical regions	Cingulate	Regional
ERBB3	isthmuscingulate (LH)	0.00993901	0.993648	0.511219	Cortical regions	Cingulate	Regional
ERBB3	isthmuscingulate (RH)	0.0139911	0.937262	0.368751	Cortical regions	Cingulate	Regional
ERBB3	posteriorcingulate (LH)	-0.00596216	0.904101	0.704681	Cortical regions	Cingulate	Regional
ERBB3	posteriorcingulate (RH)	-0.0178105	0.797113	0.260114	Cortical regions	Cingulate	Regional
ERBB3	rostralanteriorcingulate (LH)	0.0258157	0.709923	0.102971	Cortical regions	Cingulate	Regional
ERBB3	rostralanteriorcingulate (RH)	-0.0067726	0.941282	0.67429	Cortical regions	Cingulate	Regional
ERBB3	caudalmiddlefrontal (LH)	-0.0386893	0.257262	0.0139456	Cortical regions	Frontal lobe	Regional
ERBB3	caudalmiddlefrontal (RH)	-0.0298294	0.292123	0.0617079	Cortical regions	Frontal lobe	Regional
ERBB3	frontalpole (LH)	-0.0350862	0.361809	0.0296756	Cortical regions	Frontal lobe	Regional
ERBB3	frontalpole (RH)	0.00754284	0.815913	0.642429	Cortical regions	Frontal lobe	Regional
ERBB3	lateralorbitofrontal (LH)	-0.0227676	0.361642	0.126663	Cortical regions	Frontal lobe	Regional
ERBB3	lateralorbitofrontal (RH)	-0.0245173	0.308407	0.102802	Cortical regions	Frontal lobe	Regional
ERBB3	medialorbitofrontal (LH)	-0.0179507	0.447613	0.234464	Cortical regions	Frontal lobe	Regional
ERBB3	medialorbitofrontal (RH)	-0.0198763	0.766307	0.182454	Cortical regions	Frontal lobe	Regional
ERBB3	paracentral (LH)	-0.0329275	0.161859	0.0400581	Cortical regions	Frontal lobe	Regional
ERBB3	paracentral (RH)	-0.0163169	0.709972	0.304274	Cortical regions	Frontal lobe	Regional
ERBB3	parsopercularis (LH)	-0.0119166	0.677605	0.451736	Cortical regions	Frontal lobe	Regional
ERBB3	parsopercularis (RH)	-0.0324786	0.271647	0.0388067	Cortical regions	Frontal lobe	Regional
ERBB3	parsorbitalis (LH)	-0.0226458	0.414065	0.136791	Cortical regions	Frontal lobe	Regional
ERBB3	parsorbitalis (RH)	-0.0140418	0.52176	0.359066	Cortical regions	Frontal lobe	Regional
ERBB3	parstriangularis (LH)	-0.0122421	0.645943	0.430629	Cortical regions	Frontal lobe	Regional
ERBB3	parstriangularis (RH)	-0.0233742	0.79372	0.129793	Cortical regions	Frontal lobe	Regional
ERBB3	precentral (LH)	-0.0256504	0.287108	0.0897919	Cortical regions	Frontal lobe	Regional
ERBB3	precentral (RH)	-0.0207644	0.363405	0.17305	Cortical regions	Frontal lobe	Regional
ERBB3	rostralmiddlefrontal (LH)	-0.0241137	0.251812	0.0955164	Cortical regions	Frontal lobe	Regional
ERBB3	rostralmiddlefrontal (RH)	-0.00788918	0.708956	0.586178	Cortical regions	Frontal lobe	Regional
ERBB3	superiorfrontal (LH)	-0.0190377	0.457691	0.190787	Cortical regions	Frontal lobe	Regional
ERBB3	superiorfrontal (RH)	-0.0181302	0.561097	0.213751	Cortical regions	Frontal lobe	Regional
ERBB3	insula (LH)	-0.0340493	0.0920006	0.0219049	Cortical regions	Insula cortex	Regional
ERBB3	insula (RH)	-0.0279706	0.163553	0.0545177	Cortical regions	Insula cortex	Regional
ERBB3	cuneus (LH)	0.0074903	0.834665	0.635935	Cortical regions	Occipital lobe	Regional
ERBB3	cuneus (RH)	0.0118163	0.731701	0.452957	Cortical regions	Occipital lobe	Regional
ERBB3	lateraloccipital (LH)	-0.0230398	0.366492	0.118948	Cortical regions	Occipital lobe	Regional
ERBB3	lateraloccipital (RH)	-0.0142536	0.632076	0.329226	Cortical regions	Occipital lobe	Regional
ERBB3	lingual (LH)	-0.0215937	0.410345	0.175862	Cortical regions	Occipital lobe	Regional
ERBB3	lingual (RH)	-0.0105017	0.770546	0.513697	Cortical regions	Occipital lobe	Regional
ERBB3	pericalcarine (LH)	-0.00557074	0.853901	0.731915	Cortical regions	Occipital lobe	Regional
ERBB3	pericalcarine (RH)	-0.000103119	0.99494	0.99494	Cortical regions	Occipital lobe	Regional
ERBB3	inferiorparietal (LH)	-0.0272884	0.212753	0.0810487	Cortical regions	Parietal lobe	Regional
ERBB3	inferiorparietal (RH)	-0.0302558	0.162154	0.0431239	Cortical regions	Parietal lobe	Regional
ERBB3	postcentral (LH)	-0.0256512	0.462127	0.0987577	Cortical regions	Parietal lobe	Regional
ERBB3	postcentral (RH)	-0.00655324	0.836244	0.675556	Cortical regions	Parietal lobe	Regional
ERBB3	precuneus (LH)	-0.00280653	0.860209	0.852787	Cortical regions	Parietal lobe	Regional
ERBB3	precuneus (RH)	-0.00411323	0.950565	0.782516	Cortical regions	Parietal lobe	Regional
ERBB3	superiorparietal (LH)	-0.00139908	0.961727	0.929015	Cortical regions	Parietal lobe	Regional
ERBB3	superiorparietal (RH)	-0.00317484	0.964887	0.836858	Cortical regions	Parietal lobe	Regional
ERBB3	supramarginal (LH)	0.00256019	0.976826	0.864234	Cortical regions	Parietal lobe	Regional
ERBB3	supramarginal (RH)	-0.0139303	0.763392	0.367712	Cortical regions	Parietal lobe	Regional
ERBB3	accumbensarea (LH)	-0.0296793	0.262599	0.0375141	Subcortical region	Subcortical structure	Regional
ERBB3	accumbensarea (RH)	-0.0347673	0.135804	0.0171871	Subcortical region	Subcortical structure	Regional
ERBB3	amygdala (LH)	-0.00666468	0.831906	0.633833	Subcortical region	Subcortical structure	Regional
ERBB3	amygdala (RH)	0.00406993	0.988436	0.771769	Subcortical region	Subcortical structure	Regional
ERBB3	brainstem (WB)	-0.021291	0.352094	0.134131	Subcortical region	Subcortical structure	Regional
ERBB3	caudate (LH)	-0.0232033	0.500131	0.142894	Subcortical region	Subcortical structure	Regional
ERBB3	caudate (RH)	-0.0221878	0.416349	0.158609	Subcortical region	Subcortical structure	Regional
ERBB3	ccanterior (WB)	0.00143513	0.928341	0.928341	Subcortical region	Subcortical structure	Regional
ERBB3	cccentral (WB)	-0.0350912	0.136419	0.0259846	Subcortical region	Subcortical structure	Regional
ERBB3	ccmidanterior (WB)	-0.0299202	0.230177	0.0548042	Subcortical region	Subcortical structure	Regional
ERBB3	ccmidposterior (WB)	-0.0121451	0.670091	0.446728	Subcortical region	Subcortical structure	Regional
ERBB3	ccposterior (WB)	0.0107331	0.841071	0.511737	Subcortical region	Subcortical structure	Regional
ERBB3	cerebellumcortex (LH)	-0.0202232	0.259484	0.160633	Subcortical region	Subcortical structure	Regional
ERBB3	cerebellumcortex (RH)	-0.00747472	0.739572	0.598701	Subcortical region	Subcortical structure	Regional
ERBB3	cerebellumwhitematter (LH)	-0.0241499	0.239015	0.109164	Subcortical region	Subcortical structure	Regional
ERBB3	cerebellumwhitematter (RH)	-0.0371907	0.166125	0.0158214	Subcortical region	Subcortical structure	Regional
ERBB3	hippocampus (LH)	-0.0174163	0.424897	0.223601	Subcortical region	Subcortical structure	Regional
ERBB3	hippocampus (RH)	-0.0286937	0.163396	0.0466846	Subcortical region	Subcortical structure	Regional
ERBB3	opticchiasm (WB)	0.0130953	0.846394	0.394135	Subcortical region	Subcortical structure	Regional
ERBB3	pallidum (LH)	-0.0477192	0.0126346	0.0012033	Subcortical region	Subcortical structure	Regional
ERBB3	pallidum (RH)	-0.0280706	0.209601	0.059886	Subcortical region	Subcortical structure	Regional
ERBB3	putamen (LH)	-0.0341106	0.348409	0.016954	Subcortical region	Subcortical structure	Regional
ERBB3	putamen (RH)	-0.0344591	0.34929	0.0166328	Subcortical region	Subcortical structure	Regional
ERBB3	thalamusproper (LH)	-0.0361545	0.0332068	0.00948767	Subcortical region	Subcortical structure	Regional
ERBB3	thalamusproper (RH)	-0.0318756	0.0626571	0.0208857	Subcortical region	Subcortical structure	Regional
ERBB3	ventraldc (LH)	-0.0298686	0.0851595	0.0283865	Subcortical region	Subcortical structure	Regional
ERBB3	ventraldc (RH)	-0.0365274	0.0385916	0.00735078	Subcortical region	Subcortical structure	Regional
ERBB3	bankssts (LH)	-0.013279	0.624781	0.402263	Cortical regions	Temporal lobe	Regional
ERBB3	bankssts (RH)	-0.00477091	0.903654	0.76354	Cortical regions	Temporal lobe	Regional
ERBB3	entorhinal (LH)	-0.00105808	0.968398	0.948	Cortical regions	Temporal lobe	Regional
ERBB3	entorhinal (RH)	-0.0214264	0.436769	0.187187	Cortical regions	Temporal lobe	Regional
ERBB3	fusiform (LH)	-0.00767095	0.915004	0.610003	Cortical regions	Temporal lobe	Regional
ERBB3	fusiform (RH)	-0.0229412	0.409696	0.117056	Cortical regions	Temporal lobe	Regional
ERBB3	inferiortemporal (LH)	-0.00772617	0.825559	0.604875	Cortical regions	Temporal lobe	Regional
ERBB3	inferiortemporal (RH)	-0.00319205	0.922053	0.829698	Cortical regions	Temporal lobe	Regional
ERBB3	middletemporal (LH)	-0.0256122	0.339686	0.0808776	Cortical regions	Temporal lobe	Regional
ERBB3	middletemporal (RH)	-0.0175693	0.600906	0.228917	Cortical regions	Temporal lobe	Regional
ERBB3	parahippocampal (LH)	0.0181142	0.627916	0.269107	Cortical regions	Temporal lobe	Regional
ERBB3	parahippocampal (RH)	0.00234415	0.892325	0.885873	Cortical regions	Temporal lobe	Regional
ERBB3	superiortemporal (LH)	-0.00865041	0.841025	0.558364	Cortical regions	Temporal lobe	Regional
ERBB3	superiortemporal (RH)	-0.00812394	0.824796	0.58914	Cortical regions	Temporal lobe	Regional
ERBB3	transversetemporal (LH)	-0.00867173	0.745372	0.593827	Cortical regions	Temporal lobe	Regional
ERBB3	transversetemporal (RH)	-0.0143822	0.651478	0.377054	Cortical regions	Temporal lobe	Regional
ERBB3	3rdventricle (WB)	0.0178896	0.852804	0.192077	Subcortical region	Ventricular system	Regional
ERBB3	4thventricle (WB)	0.0220358	0.511323	0.163922	Subcortical region	Ventricular system	Regional
ERBB3	inflatvent (LH)	0.00490652	0.84062	0.736911	Subcortical region	Ventricular system	Regional
ERBB3	inflatvent (RH)	0.0100834	0.73207	0.49877	Subcortical region	Ventricular system	Regional
ERBB3	lateralventricle (LH)	0.00601746	0.841972	0.684616	Subcortical region	Ventricular system	Regional
ERBB3	lateralventricle (RH)	0.0156398	0.795562	0.287837	Subcortical region	Ventricular system	Regional
IL17D	BrainAge	0.0253479	0.198514	0.0661714			Global
IL17D	BrainAge delta	0.0303798	0.198514	0.0661714			Global
IL17D	deep white matter hyperintensities	0.0176007	0.731446	0.301682			Global
IL17D	periventricular white matter hyperintensities	0.0250811	0.405836	0.115953			Global
IL17D	white matter hyperintensities	0.0245188	0.463066	0.132304			Global
IL17D	cerebral white matter (LH)	0.00182957	0.905637	0.892156			Global
IL17D	cerebral white matter (RH)	0.000212456	0.987402	0.987402			Global
IL17D	cortex (LH)	-0.00801683	0.629167	0.569246			Global
IL17D	cortex (RH)	-0.0051295	0.790401	0.715125			Global
IL17D	csf (WB)	-0.00121399	0.937451	0.937451			Global
IL17D	subcort gray (WB)	0.0019685	0.927558	0.883389			Global
IL17D	total gray (WB)	-0.0023624	0.920501	0.860262			Global
IL17D	vessel (LH)	-0.00943208	0.714212	0.579756			Global
IL17D	vessel (RH)	0.0247778	0.768212	0.146326			Global
IL17D	caudalanteriorcingulate (LH)	0.0208018	0.750497	0.221799	Cortical regions	Cingulate	Regional
IL17D	caudalanteriorcingulate (RH)	0.0103171	0.672084	0.544068	Cortical regions	Cingulate	Regional
IL17D	isthmuscingulate (LH)	0.0115284	0.993648	0.457775	Cortical regions	Cingulate	Regional
IL17D	isthmuscingulate (RH)	-0.015947	0.937262	0.318145	Cortical regions	Cingulate	Regional
IL17D	posteriorcingulate (LH)	0.00282582	0.904101	0.861048	Cortical regions	Cingulate	Regional
IL17D	posteriorcingulate (RH)	0.0111433	0.797113	0.492389	Cortical regions	Cingulate	Regional
IL17D	rostralanteriorcingulate (LH)	-0.00121199	0.940546	0.940546	Cortical regions	Cingulate	Regional
IL17D	rostralanteriorcingulate (RH)	-0.0207488	0.941282	0.209577	Cortical regions	Cingulate	Regional
IL17D	caudalmiddlefrontal (LH)	-0.00904792	0.88078	0.575423	Cortical regions	Frontal lobe	Regional
IL17D	caudalmiddlefrontal (RH)	0.00345201	0.973902	0.833164	Cortical regions	Frontal lobe	Regional
IL17D	frontalpole (LH)	0.000977765	0.982701	0.95293	Cortical regions	Frontal lobe	Regional
IL17D	frontalpole (RH)	-0.0212748	0.471058	0.201882	Cortical regions	Frontal lobe	Regional
IL17D	lateralorbitofrontal (LH)	-0.00534271	0.8439	0.726934	Cortical regions	Frontal lobe	Regional
IL17D	lateralorbitofrontal (RH)	-0.0168983	0.521682	0.273262	Cortical regions	Frontal lobe	Regional
IL17D	medialorbitofrontal (LH)	-0.00744513	0.818617	0.630892	Cortical regions	Frontal lobe	Regional
IL17D	medialorbitofrontal (RH)	-0.00190405	0.959455	0.900969	Cortical regions	Frontal lobe	Regional
IL17D	paracentral (LH)	0.00169084	0.964105	0.918196	Cortical regions	Frontal lobe	Regional
IL17D	paracentral (RH)	0.0230687	0.648472	0.156968	Cortical regions	Frontal lobe	Regional
IL17D	parsopercularis (LH)	0.00667836	0.812337	0.681119	Cortical regions	Frontal lobe	Regional
IL17D	parsopercularis (RH)	0.0032912	0.96791	0.838375	Cortical regions	Frontal lobe	Regional
IL17D	parsorbitalis (LH)	-0.0117472	0.672393	0.452058	Cortical regions	Frontal lobe	Regional
IL17D	parsorbitalis (RH)	-0.00991991	0.652014	0.527821	Cortical regions	Frontal lobe	Regional
IL17D	parstriangularis (LH)	-0.00642578	0.799258	0.686886	Cortical regions	Frontal lobe	Regional
IL17D	parstriangularis (RH)	-0.00190151	0.956817	0.904427	Cortical regions	Frontal lobe	Regional
IL17D	precentral (LH)	-0.00778289	0.718683	0.616014	Cortical regions	Frontal lobe	Regional
IL17D	precentral (RH)	0.00524813	0.864667	0.737235	Cortical regions	Frontal lobe	Regional
IL17D	rostralmiddlefrontal (LH)	-0.010154	0.648423	0.494037	Cortical regions	Frontal lobe	Regional
IL17D	rostralmiddlefrontal (RH)	-0.00994161	0.708956	0.503834	Cortical regions	Frontal lobe	Regional
IL17D	superiorfrontal (LH)	-0.0193034	0.457691	0.196153	Cortical regions	Frontal lobe	Regional
IL17D	superiorfrontal (RH)	-0.00139532	0.929157	0.92572	Cortical regions	Frontal lobe	Regional
IL17D	insula (LH)	-0.00336573	0.825328	0.825328	Cortical regions	Insula cortex	Regional
IL17D	insula (RH)	-0.00584008	0.796122	0.695727	Cortical regions	Insula cortex	Regional
IL17D	cuneus (LH)	-0.00517325	0.877206	0.75004	Cortical regions	Occipital lobe	Regional
IL17D	cuneus (RH)	-0.00770632	0.76338	0.633412	Cortical regions	Occipital lobe	Regional
IL17D	lateraloccipital (LH)	-0.00133742	0.962499	0.929732	Cortical regions	Occipital lobe	Regional
IL17D	lateraloccipital (RH)	-0.00229146	0.87853	0.87853	Cortical regions	Occipital lobe	Regional
IL17D	lingual (LH)	0.00775087	0.741922	0.635934	Cortical regions	Occipital lobe	Regional
IL17D	lingual (RH)	0.000689032	0.966695	0.966695	Cortical regions	Occipital lobe	Regional
IL17D	pericalcarine (LH)	0.00011159	0.994665	0.994665	Cortical regions	Occipital lobe	Regional
IL17D	pericalcarine (RH)	-0.00767847	0.952508	0.645384	Cortical regions	Occipital lobe	Regional
IL17D	inferiorparietal (LH)	-0.0200944	0.336642	0.210667	Cortical regions	Parietal lobe	Regional
IL17D	inferiorparietal (RH)	-0.0214819	0.308863	0.161785	Cortical regions	Parietal lobe	Regional
IL17D	postcentral (LH)	-0.0113151	0.622855	0.478005	Cortical regions	Parietal lobe	Regional
IL17D	postcentral (RH)	-0.00827603	0.836244	0.606518	Cortical regions	Parietal lobe	Regional
IL17D	precuneus (LH)	0.00657921	0.849791	0.671649	Cortical regions	Parietal lobe	Regional
IL17D	precuneus (RH)	0.00774839	0.950565	0.612361	Cortical regions	Parietal lobe	Regional
IL17D	superiorparietal (LH)	-0.017167	0.524966	0.286785	Cortical regions	Parietal lobe	Regional
IL17D	superiorparietal (RH)	-0.00589429	0.964887	0.709507	Cortical regions	Parietal lobe	Regional
IL17D	supramarginal (LH)	-0.00600053	0.976826	0.696158	Cortical regions	Parietal lobe	Regional
IL17D	supramarginal (RH)	-0.00936838	0.790497	0.555007	Cortical regions	Parietal lobe	Regional
IL17D	accumbensarea (LH)	0.00143021	0.997773	0.922211	Subcortical region	Subcortical structure	Regional
IL17D	accumbensarea (RH)	-0.000443201	0.976397	0.976397	Subcortical region	Subcortical structure	Regional
IL17D	amygdala (LH)	-0.00549555	0.837989	0.701919	Subcortical region	Subcortical structure	Regional
IL17D	amygdala (RH)	-0.000271372	0.988436	0.984964	Subcortical region	Subcortical structure	Regional
IL17D	brainstem (WB)	0.0167539	0.438781	0.250732	Subcortical region	Subcortical structure	Regional
IL17D	caudate (LH)	0.0272488	0.496502	0.0936193	Subcortical region	Subcortical structure	Regional
IL17D	caudate (RH)	0.0242332	0.416349	0.133518	Subcortical region	Subcortical structure	Regional
IL17D	ccanterior (WB)	0.00576665	0.928341	0.724743	Subcortical region	Subcortical structure	Regional
IL17D	cccentral (WB)	0.00180405	0.949279	0.91122	Subcortical region	Subcortical structure	Regional
IL17D	ccmidanterior (WB)	-0.0075291	0.744085	0.637787	Subcortical region	Subcortical structure	Regional
IL17D	ccmidposterior (WB)	-0.0200363	0.580766	0.221244	Subcortical region	Subcortical structure	Regional
IL17D	ccposterior (WB)	-0.0147507	0.841071	0.379566	Subcortical region	Subcortical structure	Regional
IL17D	cerebellumcortex (LH)	0.0179744	0.314105	0.22436	Subcortical region	Subcortical structure	Regional
IL17D	cerebellumcortex (RH)	0.0140966	0.466855	0.333468	Subcortical region	Subcortical structure	Regional
IL17D	cerebellumwhitematter (LH)	0.0179556	0.397122	0.245837	Subcortical region	Subcortical structure	Regional
IL17D	cerebellumwhitematter (RH)	0.0216531	0.462271	0.171114	Subcortical region	Subcortical structure	Regional
IL17D	hippocampus (LH)	0.00792128	0.6812	0.589663	Subcortical region	Subcortical structure	Regional
IL17D	hippocampus (RH)	0.00721859	0.691781	0.625897	Subcortical region	Subcortical structure	Regional
IL17D	opticchiasm (WB)	-0.0293573	0.263041	0.0626288	Subcortical region	Subcortical structure	Regional
IL17D	pallidum (LH)	-0.0110321	0.7458	0.465993	Subcortical region	Subcortical structure	Regional
IL17D	pallidum (RH)	0.00759218	0.868046	0.620033	Subcortical region	Subcortical structure	Regional
IL17D	putamen (LH)	-0.00553673	0.884305	0.705785	Subcortical region	Subcortical structure	Regional
IL17D	putamen (RH)	-0.0014222	0.989613	0.923303	Subcortical region	Subcortical structure	Regional
IL17D	thalamusproper (LH)	-0.0176162	0.381948	0.218256	Subcortical region	Subcortical structure	Regional
IL17D	thalamusproper (RH)	-0.0146299	0.490384	0.301674	Subcortical region	Subcortical structure	Regional
IL17D	ventraldc (LH)	0.0118178	0.557468	0.398191	Subcortical region	Subcortical structure	Regional
IL17D	ventraldc (RH)	0.00222513	0.939685	0.873636	Subcortical region	Subcortical structure	Regional
IL17D	bankssts (LH)	0.00684763	0.83241	0.673855	Cortical regions	Temporal lobe	Regional
IL17D	bankssts (RH)	-0.0115426	0.753874	0.478179	Cortical regions	Temporal lobe	Regional
IL17D	entorhinal (LH)	-0.00386637	0.943485	0.816363	Cortical regions	Temporal lobe	Regional
IL17D	entorhinal (RH)	-0.013931	0.705946	0.403398	Cortical regions	Temporal lobe	Regional
IL17D	fusiform (LH)	-0.0118811	0.842676	0.441402	Cortical regions	Temporal lobe	Regional
IL17D	fusiform (RH)	0.0047171	0.865538	0.753547	Cortical regions	Temporal lobe	Regional
IL17D	inferiortemporal (LH)	-0.00397847	0.834921	0.795163	Cortical regions	Temporal lobe	Regional
IL17D	inferiortemporal (RH)	-0.0041748	0.922053	0.783996	Cortical regions	Temporal lobe	Regional
IL17D	middletemporal (LH)	-0.00355225	0.899168	0.813533	Cortical regions	Temporal lobe	Regional
IL17D	middletemporal (RH)	-0.0119303	0.804491	0.425997	Cortical regions	Temporal lobe	Regional
IL17D	parahippocampal (LH)	-0.00011492	0.994549	0.994549	Cortical regions	Temporal lobe	Regional
IL17D	parahippocampal (RH)	0.0266268	0.610423	0.112093	Cortical regions	Temporal lobe	Regional
IL17D	superiortemporal (LH)	0.00461516	0.841025	0.760927	Cortical regions	Temporal lobe	Regional
IL17D	superiortemporal (RH)	0.00288294	0.902027	0.851853	Cortical regions	Temporal lobe	Regional
IL17D	transversetemporal (LH)	-0.0284985	0.368018	0.0876234	Cortical regions	Temporal lobe	Regional
IL17D	transversetemporal (RH)	0.00821737	0.817526	0.622877	Cortical regions	Temporal lobe	Regional
IL17D	3rdventricle (WB)	0.00182952	0.896584	0.896584	Subcortical region	Ventricular system	Regional
IL17D	4thventricle (WB)	-0.00545414	0.862213	0.737106	Subcortical region	Ventricular system	Regional
IL17D	inflatvent (LH)	-0.00312209	0.859752	0.834994	Subcortical region	Ventricular system	Regional
IL17D	inflatvent (RH)	-0.0111663	0.73207	0.465442	Subcortical region	Ventricular system	Regional
IL17D	lateralventricle (LH)	0.00252989	0.909143	0.867845	Subcortical region	Ventricular system	Regional
IL17D	lateralventricle (RH)	0.00319121	0.863293	0.832642	Subcortical region	Ventricular system	Regional
LAMA4	BrainAge	-0.0335215	0.057834	0.00826199			Global
LAMA4	BrainAge delta	-0.040176	0.057834	0.00826199			Global
LAMA4	deep white matter hyperintensities	0.0119767	0.731446	0.445825			Global
LAMA4	periventricular white matter hyperintensities	-0.0012049	0.960785	0.934718			Global
LAMA4	white matter hyperintensities	0.00428683	0.935928	0.77532			Global
LAMA4	cerebral white matter (LH)	-0.0130795	0.409251	0.292322			Global
LAMA4	cerebral white matter (RH)	-0.0126004	0.446449	0.308939			Global
LAMA4	cortex (LH)	-0.0170482	0.327455	0.188496			Global
LAMA4	cortex (RH)	-0.0114836	0.562025	0.374683			Global
LAMA4	csf (WB)	-0.00951672	0.751462	0.503917			Global
LAMA4	subcort gray (WB)	-0.0186903	0.236983	0.130237			Global
LAMA4	total gray (WB)	-0.0190427	0.252579	0.123111			Global
LAMA4	vessel (LH)	-0.00794854	0.714212	0.612182			Global
LAMA4	vessel (RH)	0.00571836	0.937033	0.715733			Global
LAMA4	caudalanteriorcingulate (LH)	-0.0112342	0.820537	0.473506	Cortical regions	Cingulate	Regional
LAMA4	caudalanteriorcingulate (RH)	0.00578064	0.773163	0.711918	Cortical regions	Cingulate	Regional
LAMA4	isthmuscingulate (LH)	0.00464836	0.993648	0.744994	Cortical regions	Cingulate	Regional
LAMA4	isthmuscingulate (RH)	-0.00243841	0.937262	0.868297	Cortical regions	Cingulate	Regional
LAMA4	posteriorcingulate (LH)	-0.00869382	0.904101	0.558507	Cortical regions	Cingulate	Regional
LAMA4	posteriorcingulate (RH)	-0.0105406	0.797113	0.480505	Cortical regions	Cingulate	Regional
LAMA4	rostralanteriorcingulate (LH)	0.00575812	0.89078	0.700264	Cortical regions	Cingulate	Regional
LAMA4	rostralanteriorcingulate (RH)	0.00483784	0.941282	0.750634	Cortical regions	Cingulate	Regional
LAMA4	caudalmiddlefrontal (LH)	-0.0317034	0.257262	0.0329563	Cortical regions	Frontal lobe	Regional
LAMA4	caudalmiddlefrontal (RH)	-0.0200634	0.481555	0.183449	Cortical regions	Frontal lobe	Regional
LAMA4	frontalpole (LH)	-0.0296597	0.361809	0.0516869	Cortical regions	Frontal lobe	Regional
LAMA4	frontalpole (RH)	-0.026741	0.244075	0.0813584	Cortical regions	Frontal lobe	Regional
LAMA4	lateralorbitofrontal (LH)	-0.0171388	0.521646	0.223563	Cortical regions	Frontal lobe	Regional
LAMA4	lateralorbitofrontal (RH)	-0.0140495	0.56417	0.322383	Cortical regions	Frontal lobe	Regional
LAMA4	medialorbitofrontal (LH)	-0.0239553	0.276974	0.0929975	Cortical regions	Frontal lobe	Regional
LAMA4	medialorbitofrontal (RH)	-0.0120084	0.959455	0.393855	Cortical regions	Frontal lobe	Regional
LAMA4	paracentral (LH)	-0.0125361	0.856927	0.40806	Cortical regions	Frontal lobe	Regional
LAMA4	paracentral (RH)	-0.00367693	0.891301	0.806415	Cortical regions	Frontal lobe	Regional
LAMA4	parsopercularis (LH)	0.00677622	0.812337	0.65056	Cortical regions	Frontal lobe	Regional
LAMA4	parsopercularis (RH)	-0.00803569	0.855734	0.588474	Cortical regions	Frontal lobe	Regional
LAMA4	parsorbitalis (LH)	-0.0218208	0.414065	0.129092	Cortical regions	Frontal lobe	Regional
LAMA4	parsorbitalis (RH)	-0.010218	0.629839	0.479878	Cortical regions	Frontal lobe	Regional
LAMA4	parstriangularis (LH)	-0.0163951	0.57572	0.26383	Cortical regions	Frontal lobe	Regional
LAMA4	parstriangularis (RH)	-0.0100311	0.79372	0.49135	Cortical regions	Frontal lobe	Regional
LAMA4	precentral (LH)	-0.0237955	0.287108	0.0957027	Cortical regions	Frontal lobe	Regional
LAMA4	precentral (RH)	-0.0230802	0.332672	0.108877	Cortical regions	Frontal lobe	Regional
LAMA4	rostralmiddlefrontal (LH)	-0.0220024	0.251812	0.10736	Cortical regions	Frontal lobe	Regional
LAMA4	rostralmiddlefrontal (RH)	-0.00747401	0.708956	0.58509	Cortical regions	Frontal lobe	Regional
LAMA4	superiorfrontal (LH)	-0.0311498	0.0983561	0.0234181	Cortical regions	Frontal lobe	Regional
LAMA4	superiorfrontal (RH)	-0.0201505	0.448828	0.143492	Cortical regions	Frontal lobe	Regional
LAMA4	insula (LH)	-0.024738	0.163731	0.0779672	Cortical regions	Insula cortex	Regional
LAMA4	insula (RH)	-0.036696	0.039714	0.00756456	Cortical regions	Insula cortex	Regional
LAMA4	cuneus (LH)	0.00799938	0.834665	0.592512	Cortical regions	Occipital lobe	Regional
LAMA4	cuneus (RH)	0.0217987	0.54371	0.142699	Cortical regions	Occipital lobe	Regional
LAMA4	lateraloccipital (LH)	-0.0102789	0.607207	0.461545	Cortical regions	Occipital lobe	Regional
LAMA4	lateraloccipital (RH)	-0.0030921	0.863852	0.822717	Cortical regions	Occipital lobe	Regional
LAMA4	lingual (LH)	0.014249	0.516605	0.344403	Cortical regions	Occipital lobe	Regional
LAMA4	lingual (RH)	0.041039	0.056723	0.00687326	Cortical regions	Occipital lobe	Regional
LAMA4	pericalcarine (LH)	0.0178332	0.504315	0.245623	Cortical regions	Occipital lobe	Regional
LAMA4	pericalcarine (RH)	0.0267963	0.548462	0.080983	Cortical regions	Occipital lobe	Regional
LAMA4	inferiorparietal (LH)	-0.0126418	0.457665	0.392284	Cortical regions	Parietal lobe	Regional
LAMA4	inferiorparietal (RH)	-0.0098173	0.735501	0.487325	Cortical regions	Parietal lobe	Regional
LAMA4	postcentral (LH)	-0.0198598	0.462127	0.176048	Cortical regions	Parietal lobe	Regional
LAMA4	postcentral (RH)	-0.0159752	0.720167	0.280072	Cortical regions	Parietal lobe	Regional
LAMA4	precuneus (LH)	0.00530916	0.849791	0.710181	Cortical regions	Parietal lobe	Regional
LAMA4	precuneus (RH)	0.00473989	0.950565	0.736311	Cortical regions	Parietal lobe	Regional
LAMA4	superiorparietal (LH)	-0.0133824	0.550511	0.367008	Cortical regions	Parietal lobe	Regional
LAMA4	superiorparietal (RH)	0.0100149	0.860434	0.491676	Cortical regions	Parietal lobe	Regional
LAMA4	supramarginal (LH)	0.0295296	0.193019	0.0367655	Cortical regions	Parietal lobe	Regional
LAMA4	supramarginal (RH)	-0.00841425	0.790497	0.564641	Cortical regions	Parietal lobe	Regional
LAMA4	accumbensarea (LH)	3.76342e-05	0.997773	0.997773	Subcortical region	Subcortical structure	Regional
LAMA4	accumbensarea (RH)	-0.0167557	0.488146	0.224252	Subcortical region	Subcortical structure	Regional
LAMA4	amygdala (LH)	-0.00781584	0.831906	0.554278	Subcortical region	Subcortical structure	Regional
LAMA4	amygdala (RH)	-0.0046188	0.988436	0.727483	Subcortical region	Subcortical structure	Regional
LAMA4	brainstem (WB)	-0.0178052	0.363195	0.184792	Subcortical region	Subcortical structure	Regional
LAMA4	caudate (LH)	-0.016135	0.58139	0.280834	Subcortical region	Subcortical structure	Regional
LAMA4	caudate (RH)	-0.0241875	0.416349	0.103744	Subcortical region	Subcortical structure	Regional
LAMA4	ccanterior (WB)	-0.00997959	0.888902	0.507944	Subcortical region	Subcortical structure	Regional
LAMA4	cccentral (WB)	0.00402487	0.918126	0.786965	Subcortical region	Subcortical structure	Regional
LAMA4	ccmidanterior (WB)	-0.000114858	0.993775	0.993775	Subcortical region	Subcortical structure	Regional
LAMA4	ccmidposterior (WB)	-0.0140242	0.670091	0.352308	Subcortical region	Subcortical structure	Regional
LAMA4	ccposterior (WB)	-0.00952639	0.841071	0.537565	Subcortical region	Subcortical structure	Regional
LAMA4	cerebellumcortex (LH)	-0.0289772	0.0777081	0.0333035	Subcortical region	Subcortical structure	Regional
LAMA4	cerebellumcortex (RH)	-0.0304401	0.0697147	0.0232382	Subcortical region	Subcortical structure	Regional
LAMA4	cerebellumwhitematter (LH)	-0.0178642	0.394675	0.209699	Subcortical region	Subcortical structure	Regional
LAMA4	cerebellumwhitematter (RH)	-0.0105683	0.655277	0.468055	Subcortical region	Subcortical structure	Regional
LAMA4	hippocampus (LH)	-0.012527	0.495764	0.354117	Subcortical region	Subcortical structure	Regional
LAMA4	hippocampus (RH)	-0.0221012	0.244636	0.104844	Subcortical region	Subcortical structure	Regional
LAMA4	opticchiasm (WB)	0.0127345	0.846394	0.380356	Subcortical region	Subcortical structure	Regional
LAMA4	pallidum (LH)	-0.0201607	0.361571	0.14776	Subcortical region	Subcortical structure	Regional
LAMA4	pallidum (RH)	-0.010976	0.861331	0.436139	Subcortical region	Subcortical structure	Regional
LAMA4	putamen (LH)	0.00415977	0.884305	0.757976	Subcortical region	Subcortical structure	Regional
LAMA4	putamen (RH)	-0.0073001	0.795203	0.591354	Subcortical region	Subcortical structure	Regional
LAMA4	thalamusproper (LH)	-0.0281864	0.0969364	0.0323121	Subcortical region	Subcortical structure	Regional
LAMA4	thalamusproper (RH)	-0.0185693	0.324141	0.154353	Subcortical region	Subcortical structure	Regional
LAMA4	ventraldc (LH)	-0.0170143	0.279489	0.186326	Subcortical region	Subcortical structure	Regional
LAMA4	ventraldc (RH)	-0.018895	0.244379	0.142265	Subcortical region	Subcortical structure	Regional
LAMA4	bankssts (LH)	0.00135565	0.927876	0.927876	Cortical regions	Temporal lobe	Regional
LAMA4	bankssts (RH)	-0.00921467	0.753874	0.538481	Cortical regions	Temporal lobe	Regional
LAMA4	entorhinal (LH)	-0.0303018	0.251786	0.0479593	Cortical regions	Temporal lobe	Regional
LAMA4	entorhinal (RH)	-0.0172015	0.500804	0.262326	Cortical regions	Temporal lobe	Regional
LAMA4	fusiform (LH)	-0.00903914	0.915004	0.524593	Cortical regions	Temporal lobe	Regional
LAMA4	fusiform (RH)	-0.00885198	0.761036	0.522109	Cortical regions	Temporal lobe	Regional
LAMA4	inferiortemporal (LH)	-0.0120118	0.825559	0.394447	Cortical regions	Temporal lobe	Regional
LAMA4	inferiortemporal (RH)	-0.00115775	0.934182	0.934182	Cortical regions	Temporal lobe	Regional
LAMA4	middletemporal (LH)	-0.0118161	0.590975	0.393983	Cortical regions	Temporal lobe	Regional
LAMA4	middletemporal (RH)	-0.0064495	0.837605	0.640129	Cortical regions	Temporal lobe	Regional
LAMA4	parahippocampal (LH)	-0.00908362	0.780431	0.557451	Cortical regions	Temporal lobe	Regional
LAMA4	parahippocampal (RH)	-0.025594	0.610423	0.0970741	Cortical regions	Temporal lobe	Regional
LAMA4	superiortemporal (LH)	-0.0103283	0.804027	0.459444	Cortical regions	Temporal lobe	Regional
LAMA4	superiortemporal (RH)	-0.0297751	0.252565	0.0360807	Cortical regions	Temporal lobe	Regional
LAMA4	transversetemporal (LH)	-0.0178654	0.513991	0.244758	Cortical regions	Temporal lobe	Regional
LAMA4	transversetemporal (RH)	-0.0315484	0.281408	0.0402012	Cortical regions	Temporal lobe	Regional
LAMA4	3rdventricle (WB)	0.0217627	0.650689	0.0929555	Subcortical region	Ventricular system	Regional
LAMA4	4thventricle (WB)	0.0214006	0.511323	0.152395	Subcortical region	Ventricular system	Regional
LAMA4	inflatvent (LH)	-0.00243769	0.859752	0.859752	Subcortical region	Ventricular system	Regional
LAMA4	inflatvent (RH)	0.0181831	0.516011	0.196575	Subcortical region	Ventricular system	Regional
LAMA4	lateralventricle (LH)	0.0132175	0.773625	0.344911	Subcortical region	Ventricular system	Regional
LAMA4	lateralventricle (RH)	0.00646829	0.795562	0.641698	Subcortical region	Ventricular system	Regional
LMOD1	BrainAge	0.003056	0.924951	0.827089			Global
LMOD1	BrainAge delta	0.00366266	0.924951	0.827089			Global
LMOD1	deep white matter hyperintensities	0.0156964	0.731446	0.363628			Global
LMOD1	periventricular white matter hyperintensities	0.0124954	0.769826	0.439901			Global
LMOD1	white matter hyperintensities	0.0150078	0.761026	0.363579			Global
LMOD1	cerebral white matter (LH)	-0.00162019	0.905637	0.905637			Global
LMOD1	cerebral white matter (RH)	-0.00340888	0.842595	0.802471			Global
LMOD1	cortex (LH)	-0.000947734	0.947033	0.947033			Global
LMOD1	cortex (RH)	-0.000942775	0.947192	0.947192			Global
LMOD1	csf (WB)	0.00371445	0.853231	0.812601			Global
LMOD1	subcort gray (WB)	-0.01246	0.538936	0.35929			Global
LMOD1	total gray (WB)	0.00210932	0.920501	0.876667			Global
LMOD1	vessel (LH)	-0.0414197	0.172302	0.0163168			Global
LMOD1	vessel (RH)	-0.0138149	0.926381	0.423939			Global
LMOD1	caudalanteriorcingulate (LH)	-0.0372842	0.549865	0.0305743	Cortical regions	Cingulate	Regional
LMOD1	caudalanteriorcingulate (RH)	0.0238166	0.632265	0.166691	Cortical regions	Cingulate	Regional
LMOD1	isthmuscingulate (LH)	0.00260505	0.993648	0.868426	Cortical regions	Cingulate	Regional
LMOD1	isthmuscingulate (RH)	-0.00597678	0.937262	0.711833	Cortical regions	Cingulate	Regional
LMOD1	posteriorcingulate (LH)	-0.0138783	0.904101	0.395975	Cortical regions	Cingulate	Regional
LMOD1	posteriorcingulate (RH)	0.0267349	0.555645	0.103847	Cortical regions	Cingulate	Regional
LMOD1	rostralanteriorcingulate (LH)	-0.0209574	0.709923	0.202835	Cortical regions	Cingulate	Regional
LMOD1	rostralanteriorcingulate (RH)	0.000309691	0.985249	0.985249	Cortical regions	Cingulate	Regional
LMOD1	caudalmiddlefrontal (LH)	-0.0128662	0.88078	0.431639	Cortical regions	Frontal lobe	Regional
LMOD1	caudalmiddlefrontal (RH)	-0.0318174	0.292123	0.0551844	Cortical regions	Frontal lobe	Regional
LMOD1	frontalpole (LH)	0.0113042	0.982701	0.500419	Cortical regions	Frontal lobe	Regional
LMOD1	frontalpole (RH)	-0.0104177	0.769194	0.537251	Cortical regions	Frontal lobe	Regional
LMOD1	lateralorbitofrontal (LH)	-0.00465751	0.8439	0.76374	Cortical regions	Frontal lobe	Regional
LMOD1	lateralorbitofrontal (RH)	-0.0108177	0.607495	0.488649	Cortical regions	Frontal lobe	Regional
LMOD1	medialorbitofrontal (LH)	-0.00390873	0.843481	0.803315	Cortical regions	Frontal lobe	Regional
LMOD1	medialorbitofrontal (RH)	-0.000787824	0.959455	0.959455	Cortical regions	Frontal lobe	Regional
LMOD1	paracentral (LH)	-0.00343495	0.943119	0.836781	Cortical regions	Frontal lobe	Regional
LMOD1	paracentral (RH)	0.00111622	0.946096	0.946096	Cortical regions	Frontal lobe	Regional
LMOD1	parsopercularis (LH)	0.00642477	0.812337	0.696289	Cortical regions	Frontal lobe	Regional
LMOD1	parsopercularis (RH)	0.0122273	0.855734	0.454318	Cortical regions	Frontal lobe	Regional
LMOD1	parsorbitalis (LH)	0.00231962	0.981286	0.883442	Cortical regions	Frontal lobe	Regional
LMOD1	parsorbitalis (RH)	-0.0201345	0.398547	0.205755	Cortical regions	Frontal lobe	Regional
LMOD1	parstriangularis (LH)	0.00565052	0.799258	0.72636	Cortical regions	Frontal lobe	Regional
LMOD1	parstriangularis (RH)	-0.0167568	0.79372	0.296114	Cortical regions	Frontal lobe	Regional
LMOD1	precentral (LH)	-0.0124567	0.580839	0.428042	Cortical regions	Frontal lobe	Regional
LMOD1	precentral (RH)	-0.0108966	0.645168	0.491556	Cortical regions	Frontal lobe	Regional
LMOD1	rostralmiddlefrontal (LH)	0.0155109	0.488313	0.302289	Cortical regions	Frontal lobe	Regional
LMOD1	rostralmiddlefrontal (RH)	0.012025	0.708956	0.424671	Cortical regions	Frontal lobe	Regional
LMOD1	superiorfrontal (LH)	-0.00386782	0.826893	0.798185	Cortical regions	Frontal lobe	Regional
LMOD1	superiorfrontal (RH)	-0.00408762	0.918649	0.787414	Cortical regions	Frontal lobe	Regional
LMOD1	insula (LH)	-0.0163984	0.465792	0.288348	Cortical regions	Insula cortex	Regional
LMOD1	insula (RH)	-0.00465558	0.796122	0.758211	Cortical regions	Insula cortex	Regional
LMOD1	cuneus (LH)	0.0131269	0.686134	0.42475	Cortical regions	Occipital lobe	Regional
LMOD1	cuneus (RH)	0.00266908	0.913966	0.870444	Cortical regions	Occipital lobe	Regional
LMOD1	lateraloccipital (LH)	0.0112293	0.607207	0.464746	Cortical regions	Occipital lobe	Regional
LMOD1	lateraloccipital (RH)	-0.0131323	0.646843	0.38712	Cortical regions	Occipital lobe	Regional
LMOD1	lingual (LH)	0.0310535	0.256469	0.061064	Cortical regions	Occipital lobe	Regional
LMOD1	lingual (RH)	0.0355194	0.175997	0.0335233	Cortical regions	Occipital lobe	Regional
LMOD1	pericalcarine (LH)	0.0179504	0.504315	0.28818	Cortical regions	Occipital lobe	Regional
LMOD1	pericalcarine (RH)	0.0330366	0.548462	0.0505419	Cortical regions	Occipital lobe	Regional
LMOD1	inferiorparietal (LH)	-0.0032004	0.886165	0.843966	Cortical regions	Parietal lobe	Regional
LMOD1	inferiorparietal (RH)	-0.00306908	0.932361	0.843565	Cortical regions	Parietal lobe	Regional
LMOD1	postcentral (LH)	0.0148533	0.54957	0.357768	Cortical regions	Parietal lobe	Regional
LMOD1	postcentral (RH)	0.00868679	0.836244	0.593493	Cortical regions	Parietal lobe	Regional
LMOD1	precuneus (LH)	0.0155724	0.750979	0.321848	Cortical regions	Parietal lobe	Regional
LMOD1	precuneus (RH)	0.00571071	0.950565	0.71233	Cortical regions	Parietal lobe	Regional
LMOD1	superiorparietal (LH)	0.000783318	0.961727	0.961727	Cortical regions	Parietal lobe	Regional
LMOD1	superiorparietal (RH)	-0.000705477	0.964887	0.964887	Cortical regions	Parietal lobe	Regional
LMOD1	supramarginal (LH)	0.00704723	0.976826	0.650668	Cortical regions	Parietal lobe	Regional
LMOD1	supramarginal (RH)	0.00444917	0.886856	0.781948	Cortical regions	Parietal lobe	Regional
LMOD1	accumbensarea (LH)	-0.0113779	0.793995	0.443054	Subcortical region	Subcortical structure	Regional
LMOD1	accumbensarea (RH)	-0.0200117	0.488146	0.187116	Subcortical region	Subcortical structure	Regional
LMOD1	amygdala (LH)	-0.0156274	0.831906	0.282527	Subcortical region	Subcortical structure	Regional
LMOD1	amygdala (RH)	-0.000290518	0.988436	0.984107	Subcortical region	Subcortical structure	Regional
LMOD1	brainstem (WB)	0.00351664	0.897326	0.811866	Subcortical region	Subcortical structure	Regional
LMOD1	caudate (LH)	-0.0264747	0.496502	0.107756	Subcortical region	Subcortical structure	Regional
LMOD1	caudate (RH)	-0.0273409	0.416349	0.094634	Subcortical region	Subcortical structure	Regional
LMOD1	ccanterior (WB)	-0.0112468	0.888902	0.497714	Subcortical region	Subcortical structure	Regional
LMOD1	cccentral (WB)	0.0147902	0.641785	0.366734	Subcortical region	Subcortical structure	Regional
LMOD1	ccmidanterior (WB)	-0.0104924	0.706751	0.517111	Subcortical region	Subcortical structure	Regional
LMOD1	ccmidposterior (WB)	0.000865648	0.958389	0.958389	Subcortical region	Subcortical structure	Regional
LMOD1	ccposterior (WB)	-0.00752067	0.841071	0.658254	Subcortical region	Subcortical structure	Regional
LMOD1	cerebellumcortex (LH)	0.0163708	0.339171	0.274567	Subcortical region	Subcortical structure	Regional
LMOD1	cerebellumcortex (RH)	0.0190295	0.318791	0.197347	Subcortical region	Subcortical structure	Regional
LMOD1	cerebellumwhitematter (LH)	0.0162276	0.428013	0.300406	Subcortical region	Subcortical structure	Regional
LMOD1	cerebellumwhitematter (RH)	0.00962852	0.676871	0.547943	Subcortical region	Subcortical structure	Regional
LMOD1	hippocampus (LH)	-0.0219078	0.32847	0.140773	Subcortical region	Subcortical structure	Regional
LMOD1	hippocampus (RH)	-0.0135299	0.563354	0.366935	Subcortical region	Subcortical structure	Regional
LMOD1	opticchiasm (WB)	0.00445134	0.846394	0.780495	Subcortical region	Subcortical structure	Regional
LMOD1	pallidum (LH)	0.000637353	0.966831	0.966831	Subcortical region	Subcortical structure	Regional
LMOD1	pallidum (RH)	-0.00347589	0.959775	0.822664	Subcortical region	Subcortical structure	Regional
LMOD1	putamen (LH)	0.00521883	0.884305	0.725326	Subcortical region	Subcortical structure	Regional
LMOD1	putamen (RH)	0.00771973	0.795203	0.605869	Subcortical region	Subcortical structure	Regional
LMOD1	thalamusproper (LH)	-0.00981805	0.632904	0.498115	Subcortical region	Subcortical structure	Regional
LMOD1	thalamusproper (RH)	-0.0108531	0.629083	0.449345	Subcortical region	Subcortical structure	Regional
LMOD1	ventraldc (LH)	-0.00964325	0.612804	0.496079	Subcortical region	Subcortical structure	Regional
LMOD1	ventraldc (RH)	-0.00552242	0.860673	0.696735	Subcortical region	Subcortical structure	Regional
LMOD1	bankssts (LH)	-0.0133881	0.624781	0.416521	Cortical regions	Temporal lobe	Regional
LMOD1	bankssts (RH)	0.0223358	0.409168	0.175358	Cortical regions	Temporal lobe	Regional
LMOD1	entorhinal (LH)	-0.0218494	0.565996	0.195017	Cortical regions	Temporal lobe	Regional
LMOD1	entorhinal (RH)	-0.0103878	0.869799	0.538447	Cortical regions	Temporal lobe	Regional
LMOD1	fusiform (LH)	-0.0139743	0.779748	0.371309	Cortical regions	Temporal lobe	Regional
LMOD1	fusiform (RH)	-0.0186228	0.58004	0.220967	Cortical regions	Temporal lobe	Regional
LMOD1	inferiortemporal (LH)	0.00500833	0.825559	0.746934	Cortical regions	Temporal lobe	Regional
LMOD1	inferiortemporal (RH)	-0.00869034	0.866984	0.573163	Cortical regions	Temporal lobe	Regional
LMOD1	middletemporal (LH)	-0.0120318	0.602281	0.430201	Cortical regions	Temporal lobe	Regional
LMOD1	middletemporal (RH)	0.0141024	0.740941	0.352829	Cortical regions	Temporal lobe	Regional
LMOD1	parahippocampal (LH)	-0.0057873	0.856452	0.734102	Cortical regions	Temporal lobe	Regional
LMOD1	parahippocampal (RH)	-0.00390748	0.892325	0.81795	Cortical regions	Temporal lobe	Regional
LMOD1	superiortemporal (LH)	-0.0170126	0.621512	0.268082	Cortical regions	Temporal lobe	Regional
LMOD1	superiortemporal (RH)	-0.0108863	0.747439	0.486235	Cortical regions	Temporal lobe	Regional
LMOD1	transversetemporal (LH)	-0.0227452	0.46811	0.178328	Cortical regions	Temporal lobe	Regional
LMOD1	transversetemporal (RH)	-0.0160581	0.651478	0.34267	Cortical regions	Temporal lobe	Regional
LMOD1	3rdventricle (WB)	-0.0033871	0.852804	0.812194	Subcortical region	Ventricular system	Regional
LMOD1	4thventricle (WB)	0.0193025	0.511323	0.240756	Subcortical region	Ventricular system	Regional
LMOD1	inflatvent (LH)	0.00599842	0.84062	0.692734	Subcortical region	Ventricular system	Regional
LMOD1	inflatvent (RH)	-0.00875094	0.73207	0.572216	Subcortical region	Ventricular system	Regional
LMOD1	lateralventricle (LH)	0.00548497	0.841972	0.72169	Subcortical region	Ventricular system	Regional
LMOD1	lateralventricle (RH)	-0.00263357	0.863293	0.863293	Subcortical region	Ventricular system	Regional
LRIG3	BrainAge	-0.0243444	0.198514	0.0569652			Global
LRIG3	BrainAge delta	-0.0291771	0.198514	0.0569652			Global
LRIG3	deep white matter hyperintensities	0.0315345	0.424552	0.0458195			Global
LRIG3	periventricular white matter hyperintensities	0.000809905	0.960785	0.956327			Global
LRIG3	white matter hyperintensities	0.0124933	0.761026	0.408011			Global
LRIG3	cerebral white matter (LH)	-0.0214508	0.201526	0.0863683			Global
LRIG3	cerebral white matter (RH)	-0.0186682	0.28237	0.134462			Global
LRIG3	cortex (LH)	-0.0105987	0.547306	0.416995			Global
LRIG3	cortex (RH)	-0.0118129	0.562025	0.364587			Global
LRIG3	csf (WB)	-0.0200681	0.339559	0.161695			Global
LRIG3	subcort gray (WB)	-0.0277462	0.0899675	0.025705			Global
LRIG3	total gray (WB)	-0.0183951	0.252579	0.13921			Global
LRIG3	vessel (LH)	-0.0245774	0.50222	0.119576			Global
LRIG3	vessel (RH)	-0.0294149	0.439957	0.0628511			Global
LRIG3	caudalanteriorcingulate (LH)	0.0168202	0.750497	0.286622	Cortical regions	Cingulate	Regional
LRIG3	caudalanteriorcingulate (RH)	-0.00530852	0.773163	0.736346	Cortical regions	Cingulate	Regional
LRIG3	isthmuscingulate (LH)	0.00654858	0.993648	0.649158	Cortical regions	Cingulate	Regional
LRIG3	isthmuscingulate (RH)	-0.017937	0.937262	0.225827	Cortical regions	Cingulate	Regional
LRIG3	posteriorcingulate (LH)	0.00290301	0.904101	0.846207	Cortical regions	Cingulate	Regional
LRIG3	posteriorcingulate (RH)	-0.0152738	0.797113	0.3101	Cortical regions	Cingulate	Regional
LRIG3	rostralanteriorcingulate (LH)	-0.0105751	0.851769	0.482701	Cortical regions	Cingulate	Regional
LRIG3	rostralanteriorcingulate (RH)	-0.0140816	0.941282	0.358376	Cortical regions	Cingulate	Regional
LRIG3	caudalmiddlefrontal (LH)	0.00304606	0.88078	0.838838	Cortical regions	Frontal lobe	Regional
LRIG3	caudalmiddlefrontal (RH)	-0.0142166	0.733722	0.349392	Cortical regions	Frontal lobe	Regional
LRIG3	frontalpole (LH)	-0.00865594	0.982701	0.572983	Cortical regions	Frontal lobe	Regional
LRIG3	frontalpole (RH)	0.00501343	0.82416	0.745668	Cortical regions	Frontal lobe	Regional
LRIG3	lateralorbitofrontal (LH)	-0.0290944	0.239494	0.0401986	Cortical regions	Frontal lobe	Regional
LRIG3	lateralorbitofrontal (RH)	-0.0266736	0.217342	0.0620977	Cortical regions	Frontal lobe	Regional
LRIG3	medialorbitofrontal (LH)	-0.0249525	0.276974	0.0823472	Cortical regions	Frontal lobe	Regional
LRIG3	medialorbitofrontal (RH)	-0.00262641	0.959455	0.853116	Cortical regions	Frontal lobe	Regional
LRIG3	paracentral (LH)	0.00815219	0.943119	0.593248	Cortical regions	Frontal lobe	Regional
LRIG3	paracentral (RH)	0.00771846	0.800018	0.609538	Cortical regions	Frontal lobe	Regional
LRIG3	parsopercularis (LH)	-0.0206347	0.512352	0.170784	Cortical regions	Frontal lobe	Regional
LRIG3	parsopercularis (RH)	-0.0116502	0.855734	0.436084	Cortical regions	Frontal lobe	Regional
LRIG3	parsorbitalis (LH)	-0.0171396	0.414065	0.236608	Cortical regions	Frontal lobe	Regional
LRIG3	parsorbitalis (RH)	-0.0271021	0.388483	0.062766	Cortical regions	Frontal lobe	Regional
LRIG3	parstriangularis (LH)	-0.0356694	0.110359	0.0157656	Cortical regions	Frontal lobe	Regional
LRIG3	parstriangularis (RH)	-0.0170433	0.79372	0.245676	Cortical regions	Frontal lobe	Regional
LRIG3	precentral (LH)	-0.0165292	0.47453	0.25059	Cortical regions	Frontal lobe	Regional
LRIG3	precentral (RH)	-0.0248013	0.332672	0.0871669	Cortical regions	Frontal lobe	Regional
LRIG3	rostralmiddlefrontal (LH)	-0.00637276	0.711114	0.643389	Cortical regions	Frontal lobe	Regional
LRIG3	rostralmiddlefrontal (RH)	0.00870065	0.708956	0.528022	Cortical regions	Frontal lobe	Regional
LRIG3	superiorfrontal (LH)	-0.00645826	0.826893	0.640916	Cortical regions	Frontal lobe	Regional
LRIG3	superiorfrontal (RH)	-0.0145331	0.68805	0.294879	Cortical regions	Frontal lobe	Regional
LRIG3	insula (LH)	-0.032703	0.0920006	0.0206801	Cortical regions	Insula cortex	Regional
LRIG3	insula (RH)	-0.0328696	0.0736887	0.0175449	Cortical regions	Insula cortex	Regional
LRIG3	cuneus (LH)	-0.000604417	0.967975	0.967975	Cortical regions	Occipital lobe	Regional
LRIG3	cuneus (RH)	-0.00746201	0.76338	0.618398	Cortical regions	Occipital lobe	Regional
LRIG3	lateraloccipital (LH)	-0.00967161	0.607207	0.491548	Cortical regions	Occipital lobe	Regional
LRIG3	lateraloccipital (RH)	-0.00412	0.847654	0.766925	Cortical regions	Occipital lobe	Regional
LRIG3	lingual (LH)	0.0205737	0.410345	0.175258	Cortical regions	Occipital lobe	Regional
LRIG3	lingual (RH)	0.0113204	0.742	0.459333	Cortical regions	Occipital lobe	Regional
LRIG3	pericalcarine (LH)	0.0253809	0.425014	0.100847	Cortical regions	Occipital lobe	Regional
LRIG3	pericalcarine (RH)	0.0156565	0.742796	0.311465	Cortical regions	Occipital lobe	Regional
LRIG3	inferiorparietal (LH)	-0.0280837	0.212753	0.0591344	Cortical regions	Parietal lobe	Regional
LRIG3	inferiorparietal (RH)	-0.008069	0.794643	0.570857	Cortical regions	Parietal lobe	Regional
LRIG3	postcentral (LH)	-0.0202874	0.462127	0.169978	Cortical regions	Parietal lobe	Regional
LRIG3	postcentral (RH)	-0.0231984	0.543426	0.119361	Cortical regions	Parietal lobe	Regional
LRIG3	precuneus (LH)	0.0148024	0.750979	0.303604	Cortical regions	Parietal lobe	Regional
LRIG3	precuneus (RH)	0.0141587	0.74179	0.31791	Cortical regions	Parietal lobe	Regional
LRIG3	superiorparietal (LH)	0.0287854	0.303349	0.053997	Cortical regions	Parietal lobe	Regional
LRIG3	superiorparietal (RH)	0.021104	0.515733	0.150202	Cortical regions	Parietal lobe	Regional
LRIG3	supramarginal (LH)	-0.00325015	0.976826	0.819531	Cortical regions	Parietal lobe	Regional
LRIG3	supramarginal (RH)	-0.00170473	0.907769	0.907769	Cortical regions	Parietal lobe	Regional
LRIG3	accumbensarea (LH)	-0.0110769	0.793995	0.414624	Subcortical region	Subcortical structure	Regional
LRIG3	accumbensarea (RH)	-0.0323601	0.135804	0.01976	Subcortical region	Subcortical structure	Regional
LRIG3	amygdala (LH)	-0.0138735	0.831906	0.297302	Subcortical region	Subcortical structure	Regional
LRIG3	amygdala (RH)	-0.000569065	0.988436	0.965999	Subcortical region	Subcortical structure	Regional
LRIG3	brainstem (WB)	-0.0134327	0.480862	0.320574	Subcortical region	Subcortical structure	Regional
LRIG3	caudate (LH)	-0.0301155	0.47907	0.0456257	Subcortical region	Subcortical structure	Regional
LRIG3	caudate (RH)	-0.0302561	0.416349	0.0433004	Subcortical region	Subcortical structure	Regional
LRIG3	ccanterior (WB)	-0.016499	0.727502	0.277144	Subcortical region	Subcortical structure	Regional
LRIG3	cccentral (WB)	0.00189111	0.949279	0.899675	Subcortical region	Subcortical structure	Regional
LRIG3	ccmidanterior (WB)	0.0235192	0.337862	0.112621	Subcortical region	Subcortical structure	Regional
LRIG3	ccmidposterior (WB)	-0.00989782	0.675374	0.514571	Subcortical region	Subcortical structure	Regional
LRIG3	ccposterior (WB)	-0.0130257	0.841071	0.402625	Subcortical region	Subcortical structure	Regional
LRIG3	cerebellumcortex (LH)	-0.0382766	0.0343638	0.00523967	Subcortical region	Subcortical structure	Regional
LRIG3	cerebellumcortex (RH)	-0.0307029	0.0697147	0.0230432	Subcortical region	Subcortical structure	Regional
LRIG3	cerebellumwhitematter (LH)	-0.00892542	0.590002	0.533811	Subcortical region	Subcortical structure	Regional
LRIG3	cerebellumwhitematter (RH)	-0.00954984	0.675977	0.51503	Subcortical region	Subcortical structure	Regional
LRIG3	hippocampus (LH)	-0.0144433	0.433201	0.288801	Subcortical region	Subcortical structure	Regional
LRIG3	hippocampus (RH)	-0.0115561	0.563354	0.39988	Subcortical region	Subcortical structure	Regional
LRIG3	opticchiasm (WB)	-0.011124	0.846394	0.446769	Subcortical region	Subcortical structure	Regional
LRIG3	pallidum (LH)	-0.0242869	0.277382	0.0833858	Subcortical region	Subcortical structure	Regional
LRIG3	pallidum (RH)	-0.00873768	0.861331	0.538236	Subcortical region	Subcortical structure	Regional
LRIG3	putamen (LH)	-0.0199231	0.749677	0.142796	Subcortical region	Subcortical structure	Regional
LRIG3	putamen (RH)	-0.0246298	0.378316	0.0720601	Subcortical region	Subcortical structure	Regional
LRIG3	thalamusproper (LH)	-0.025914	0.121967	0.0507253	Subcortical region	Subcortical structure	Regional
LRIG3	thalamusproper (RH)	-0.0306009	0.0626571	0.0197593	Subcortical region	Subcortical structure	Regional
LRIG3	ventraldc (LH)	-0.0185744	0.252673	0.152025	Subcortical region	Subcortical structure	Regional
LRIG3	ventraldc (RH)	-0.0278599	0.0831471	0.0316751	Subcortical region	Subcortical structure	Regional
LRIG3	bankssts (LH)	-0.0013929	0.927876	0.926428	Cortical regions	Temporal lobe	Regional
LRIG3	bankssts (RH)	0.0100603	0.753874	0.504923	Cortical regions	Temporal lobe	Regional
LRIG3	entorhinal (LH)	-0.0473541	0.0450063	0.00214316	Cortical regions	Temporal lobe	Regional
LRIG3	entorhinal (RH)	-0.0399458	0.204339	0.00973041	Cortical regions	Temporal lobe	Regional
LRIG3	fusiform (LH)	-0.0171523	0.691788	0.230596	Cortical regions	Temporal lobe	Regional
LRIG3	fusiform (RH)	-0.0227986	0.409696	0.101622	Cortical regions	Temporal lobe	Regional
LRIG3	inferiortemporal (LH)	-0.00516843	0.825559	0.71602	Cortical regions	Temporal lobe	Regional
LRIG3	inferiortemporal (RH)	-0.0291704	0.612215	0.0387858	Cortical regions	Temporal lobe	Regional
LRIG3	middletemporal (LH)	-0.0190032	0.404726	0.173454	Cortical regions	Temporal lobe	Regional
LRIG3	middletemporal (RH)	0.00261757	0.940108	0.850574	Cortical regions	Temporal lobe	Regional
LRIG3	parahippocampal (LH)	-0.0315411	0.452414	0.043087	Cortical regions	Temporal lobe	Regional
LRIG3	parahippocampal (RH)	-0.0083653	0.885509	0.590339	Cortical regions	Temporal lobe	Regional
LRIG3	superiortemporal (LH)	-0.0152807	0.621512	0.27717	Cortical regions	Temporal lobe	Regional
LRIG3	superiortemporal (RH)	-0.00147545	0.917889	0.917889	Cortical regions	Temporal lobe	Regional
LRIG3	transversetemporal (LH)	0.0099961	0.725472	0.518195	Cortical regions	Temporal lobe	Regional
LRIG3	transversetemporal (RH)	-0.0196436	0.436979	0.204749	Cortical regions	Temporal lobe	Regional
LRIG3	3rdventricle (WB)	-0.00355673	0.852804	0.785193	Subcortical region	Ventricular system	Regional
LRIG3	4thventricle (WB)	0.00282281	0.893917	0.851349	Subcortical region	Ventricular system	Regional
LRIG3	inflatvent (LH)	-0.0171235	0.457382	0.217801	Subcortical region	Ventricular system	Regional
LRIG3	inflatvent (RH)	-0.0257672	0.295679	0.0692031	Subcortical region	Ventricular system	Regional
LRIG3	lateralventricle (LH)	-0.0194022	0.696094	0.168628	Subcortical region	Ventricular system	Regional
LRIG3	lateralventricle (RH)	-0.00736209	0.795562	0.599	Subcortical region	Ventricular system	Regional
MEPE	BrainAge	-0.0628215	5.52929e-05	2.63299e-06			Global
MEPE	BrainAge delta	-0.0752925	5.52929e-05	2.63299e-06			Global
MEPE	deep white matter hyperintensities	-0.0303738	0.424552	0.0674189			Global
MEPE	periventricular white matter hyperintensities	-0.0323291	0.167539	0.0376113			Global
MEPE	white matter hyperintensities	-0.0341042	0.221948	0.0317069			Global
MEPE	cerebral white matter (LH)	0.0255149	0.153024	0.0510079			Global
MEPE	cerebral white matter (RH)	0.0248396	0.170213	0.0567375			Global
MEPE	cortex (LH)	0.0213122	0.292028	0.118412			Global
MEPE	cortex (RH)	0.0185879	0.427506	0.172297			Global
MEPE	csf (WB)	-0.0271044	0.211716	0.0705719			Global
MEPE	subcort gray (WB)	0.0306006	0.0781099	0.0185976			Global
MEPE	total gray (WB)	0.0270751	0.130576	0.0373073			Global
MEPE	vessel (LH)	-0.0209826	0.610983	0.203661			Global
MEPE	vessel (RH)	-0.00114361	0.944853	0.944853			Global
MEPE	caudalanteriorcingulate (LH)	-0.00583193	0.820537	0.723783	Cortical regions	Cingulate	Regional
MEPE	caudalanteriorcingulate (RH)	0.0157278	0.632265	0.339918	Cortical regions	Cingulate	Regional
MEPE	isthmuscingulate (LH)	0.0208933	0.865916	0.164936	Cortical regions	Cingulate	Regional
MEPE	isthmuscingulate (RH)	-0.000102263	0.99473	0.99473	Cortical regions	Cingulate	Regional
MEPE	posteriorcingulate (LH)	0.0128572	0.904101	0.411186	Cortical regions	Cingulate	Regional
MEPE	posteriorcingulate (RH)	0.0254362	0.555645	0.105837	Cortical regions	Cingulate	Regional
MEPE	rostralanteriorcingulate (LH)	0.020204	0.709923	0.199474	Cortical regions	Cingulate	Regional
MEPE	rostralanteriorcingulate (RH)	0.0227587	0.941282	0.155565	Cortical regions	Cingulate	Regional
MEPE	caudalmiddlefrontal (LH)	0.00515286	0.88078	0.742061	Cortical regions	Frontal lobe	Regional
MEPE	caudalmiddlefrontal (RH)	-0.00275109	0.973902	0.862478	Cortical regions	Frontal lobe	Regional
MEPE	frontalpole (LH)	0.00680507	0.982701	0.671628	Cortical regions	Frontal lobe	Regional
MEPE	frontalpole (RH)	0.0299604	0.244075	0.0636422	Cortical regions	Frontal lobe	Regional
MEPE	lateralorbitofrontal (LH)	-0.00291962	0.8439	0.8439	Cortical regions	Frontal lobe	Regional
MEPE	lateralorbitofrontal (RH)	0.00172402	0.953596	0.908187	Cortical regions	Frontal lobe	Regional
MEPE	medialorbitofrontal (LH)	-0.00462166	0.838086	0.758268	Cortical regions	Frontal lobe	Regional
MEPE	medialorbitofrontal (RH)	0.0101147	0.959455	0.495167	Cortical regions	Frontal lobe	Regional
MEPE	paracentral (LH)	-0.00908798	0.943119	0.568932	Cortical regions	Frontal lobe	Regional
MEPE	paracentral (RH)	0.00639564	0.832974	0.685592	Cortical regions	Frontal lobe	Regional
MEPE	parsopercularis (LH)	0.0136551	0.623425	0.38593	Cortical regions	Frontal lobe	Regional
MEPE	parsopercularis (RH)	0.035016	0.271647	0.0250962	Cortical regions	Frontal lobe	Regional
MEPE	parsorbitalis (LH)	0.0203293	0.414065	0.1793	Cortical regions	Frontal lobe	Regional
MEPE	parsorbitalis (RH)	0.0199513	0.398547	0.19009	Cortical regions	Frontal lobe	Regional
MEPE	parstriangularis (LH)	0.00374374	0.808532	0.808532	Cortical regions	Frontal lobe	Regional
MEPE	parstriangularis (RH)	0.00640275	0.921343	0.676545	Cortical regions	Frontal lobe	Regional
MEPE	precentral (LH)	-0.00201148	0.893608	0.893608	Cortical regions	Frontal lobe	Regional
MEPE	precentral (RH)	0.00211656	0.898657	0.888959	Cortical regions	Frontal lobe	Regional
MEPE	rostralmiddlefrontal (LH)	0.0289868	0.205429	0.0439083	Cortical regions	Frontal lobe	Regional
MEPE	rostralmiddlefrontal (RH)	0.0235153	0.708956	0.102734	Cortical regions	Frontal lobe	Regional
MEPE	superiorfrontal (LH)	0.0136616	0.636467	0.345223	Cortical regions	Frontal lobe	Regional
MEPE	superiorfrontal (RH)	0.00423635	0.918649	0.770229	Cortical regions	Frontal lobe	Regional
MEPE	insula (LH)	0.0106424	0.660058	0.47147	Cortical regions	Insula cortex	Regional
MEPE	insula (RH)	0.00469136	0.796122	0.745807	Cortical regions	Insula cortex	Regional
MEPE	cuneus (LH)	0.0157499	0.686134	0.316885	Cortical regions	Occipital lobe	Regional
MEPE	cuneus (RH)	0.0313333	0.317457	0.0453511	Cortical regions	Occipital lobe	Regional
MEPE	lateraloccipital (LH)	0.0287179	0.366492	0.050672	Cortical regions	Occipital lobe	Regional
MEPE	lateraloccipital (RH)	0.0167766	0.632076	0.248223	Cortical regions	Occipital lobe	Regional
MEPE	lingual (LH)	0.0489028	0.0429362	0.00204458	Cortical regions	Occipital lobe	Regional
MEPE	lingual (RH)	0.0241472	0.318869	0.131028	Cortical regions	Occipital lobe	Regional
MEPE	pericalcarine (LH)	0.0250448	0.425014	0.121433	Cortical regions	Occipital lobe	Regional
MEPE	pericalcarine (RH)	0.0135782	0.742796	0.401072	Cortical regions	Occipital lobe	Regional
MEPE	inferiorparietal (LH)	0.00689919	0.72667	0.657463	Cortical regions	Parietal lobe	Regional
MEPE	inferiorparietal (RH)	0.000435739	0.976642	0.976642	Cortical regions	Parietal lobe	Regional
MEPE	postcentral (LH)	-0.00949355	0.628891	0.53905	Cortical regions	Parietal lobe	Regional
MEPE	postcentral (RH)	-0.0196844	0.720167	0.206173	Cortical regions	Parietal lobe	Regional
MEPE	precuneus (LH)	0.038167	0.233903	0.0111382	Cortical regions	Parietal lobe	Regional
MEPE	precuneus (RH)	0.0237107	0.328681	0.10956	Cortical regions	Parietal lobe	Regional
MEPE	superiorparietal (LH)	0.0222615	0.448727	0.154047	Cortical regions	Parietal lobe	Regional
MEPE	superiorparietal (RH)	0.0282804	0.515733	0.0650932	Cortical regions	Parietal lobe	Regional
MEPE	supramarginal (LH)	0.0195782	0.659961	0.18856	Cortical regions	Parietal lobe	Regional
MEPE	supramarginal (RH)	0.0226067	0.594662	0.141586	Cortical regions	Parietal lobe	Regional
MEPE	accumbensarea (LH)	0.0153499	0.793995	0.27948	Subcortical region	Subcortical structure	Regional
MEPE	accumbensarea (RH)	0.0318975	0.135804	0.0279615	Subcortical region	Subcortical structure	Regional
MEPE	amygdala (LH)	0.0485418	0.0101091	0.000481385	Subcortical region	Subcortical structure	Regional
MEPE	amygdala (RH)	0.0470187	0.0156912	0.000747199	Subcortical region	Subcortical structure	Regional
MEPE	brainstem (WB)	0.0332003	0.131708	0.0188155	Subcortical region	Subcortical structure	Regional
MEPE	caudate (LH)	-0.00470997	0.892446	0.764954	Subcortical region	Subcortical structure	Regional
MEPE	caudate (RH)	-0.0159173	0.486352	0.309241	Subcortical region	Subcortical structure	Regional
MEPE	ccanterior (WB)	0.00827149	0.928341	0.602249	Subcortical region	Subcortical structure	Regional
MEPE	cccentral (WB)	0.0543797	0.0109052	0.000519294	Subcortical region	Subcortical structure	Regional
MEPE	ccmidanterior (WB)	0.052296	0.0154143	0.000734014	Subcortical region	Subcortical structure	Regional
MEPE	ccmidposterior (WB)	0.0346055	0.204591	0.0292272	Subcortical region	Subcortical structure	Regional
MEPE	ccposterior (WB)	-0.000717523	0.964823	0.964823	Subcortical region	Subcortical structure	Regional
MEPE	cerebellumcortex (LH)	0.0389698	0.0343638	0.00654548	Subcortical region	Subcortical structure	Regional
MEPE	cerebellumcortex (RH)	0.0461976	0.0111938	0.00106607	Subcortical region	Subcortical structure	Regional
MEPE	cerebellumwhitematter (LH)	0.0325587	0.125446	0.029868	Subcortical region	Subcortical structure	Regional
MEPE	cerebellumwhitematter (RH)	0.0216117	0.462271	0.158677	Subcortical region	Subcortical structure	Regional
MEPE	hippocampus (LH)	0.0234595	0.260602	0.0992769	Subcortical region	Subcortical structure	Regional
MEPE	hippocampus (RH)	0.015615	0.483876	0.276501	Subcortical region	Subcortical structure	Regional
MEPE	opticchiasm (WB)	-0.0177274	0.846394	0.246085	Subcortical region	Subcortical structure	Regional
MEPE	pallidum (LH)	0.00687491	0.848353	0.639239	Subcortical region	Subcortical structure	Regional
MEPE	pallidum (RH)	0.00984988	0.861331	0.506859	Subcortical region	Subcortical structure	Regional
MEPE	putamen (LH)	0.0259198	0.477068	0.0681526	Subcortical region	Subcortical structure	Regional
MEPE	putamen (RH)	0.026355	0.378316	0.0655821	Subcortical region	Subcortical structure	Regional
MEPE	thalamusproper (LH)	0.0393077	0.0191974	0.00457081	Subcortical region	Subcortical structure	Regional
MEPE	thalamusproper (RH)	0.0441583	0.0229278	0.00128794	Subcortical region	Subcortical structure	Regional
MEPE	ventraldc (LH)	0.0318988	0.0650442	0.018584	Subcortical region	Subcortical structure	Regional
MEPE	ventraldc (RH)	0.0349454	0.0416961	0.00992765	Subcortical region	Subcortical structure	Regional
MEPE	bankssts (LH)	0.030404	0.225878	0.0537804	Cortical regions	Temporal lobe	Regional
MEPE	bankssts (RH)	0.00399876	0.903654	0.799865	Cortical regions	Temporal lobe	Regional
MEPE	entorhinal (LH)	0.0134908	0.705385	0.403077	Cortical regions	Temporal lobe	Regional
MEPE	entorhinal (RH)	-0.00243563	0.947666	0.880186	Cortical regions	Temporal lobe	Regional
MEPE	fusiform (LH)	0.00813691	0.915004	0.586436	Cortical regions	Temporal lobe	Regional
MEPE	fusiform (RH)	0.0241789	0.409696	0.096742	Cortical regions	Temporal lobe	Regional
MEPE	inferiortemporal (LH)	0.0376936	0.233452	0.0111168	Cortical regions	Temporal lobe	Regional
MEPE	inferiortemporal (RH)	0.0260019	0.612215	0.0780736	Cortical regions	Temporal lobe	Regional
MEPE	middletemporal (LH)	0.00872054	0.722103	0.550173	Cortical regions	Temporal lobe	Regional
MEPE	middletemporal (RH)	0.0253478	0.298644	0.0809019	Cortical regions	Temporal lobe	Regional
MEPE	parahippocampal (LH)	0.0141468	0.711453	0.385524	Cortical regions	Temporal lobe	Regional
MEPE	parahippocampal (RH)	-0.00671254	0.892325	0.679428	Cortical regions	Temporal lobe	Regional
MEPE	superiortemporal (LH)	0.019046	0.585171	0.195057	Cortical regions	Temporal lobe	Regional
MEPE	superiortemporal (RH)	0.0139716	0.735703	0.350335	Cortical regions	Temporal lobe	Regional
MEPE	transversetemporal (LH)	-0.00554913	0.808506	0.731506	Cortical regions	Temporal lobe	Regional
MEPE	transversetemporal (RH)	-0.000313047	0.984577	0.984577	Cortical regions	Temporal lobe	Regional
MEPE	3rdventricle (WB)	-0.0099537	0.852804	0.46557	Subcortical region	Ventricular system	Regional
MEPE	4thventricle (WB)	0.013729	0.670681	0.383246	Subcortical region	Ventricular system	Regional
MEPE	inflatvent (LH)	-0.030998	0.22956	0.0327943	Subcortical region	Ventricular system	Regional
MEPE	inflatvent (RH)	-0.0285935	0.295679	0.0537306	Subcortical region	Ventricular system	Regional
MEPE	lateralventricle (LH)	-0.0349134	0.350297	0.0177743	Subcortical region	Ventricular system	Regional
MEPE	lateralventricle (RH)	-0.0364537	0.266978	0.0127133	Subcortical region	Ventricular system	Regional
ProSig	BrainAge	-0.0052749	0.538765	0.28221			Global
ProSig	BrainAge delta	-0.00632205	0.538765	0.28221			Global
ProSig	deep white matter hyperintensities	0.00430834	0.731446	0.476921			Global
ProSig	periventricular white matter hyperintensities	-0.000278881	0.960785	0.960785			Global
ProSig	white matter hyperintensities	0.00143796	0.935928	0.8039			Global
ProSig	cerebral white matter (LH)	0.010596	0.0952959	0.0272274			Global
ProSig	cerebral white matter (RH)	0.00969399	0.149642	0.0427549			Global
ProSig	cortex (LH)	0.0074103	0.292028	0.139061			Global
ProSig	cortex (RH)	0.00635508	0.427506	0.203574			Global
ProSig	csf (WB)	-0.0149088	0.0352472	0.00671375			Global
ProSig	subcort gray (WB)	-0.000104019	0.982615	0.982615			Global
ProSig	total gray (WB)	0.00768695	0.252579	0.107242			Global
ProSig	vessel (LH)	-0.0042088	0.714212	0.487242			Global
ProSig	vessel (RH)	-0.0117869	0.439957	0.0520151			Global
ProSig	caudalanteriorcingulate (LH)	-0.00600215	0.750497	0.321641	Cortical regions	Cingulate	Regional
ProSig	caudalanteriorcingulate (RH)	-0.00588583	0.632265	0.330503	Cortical regions	Cingulate	Regional
ProSig	isthmuscingulate (LH)	0.00270883	0.993648	0.623775	Cortical regions	Cingulate	Regional
ProSig	isthmuscingulate (RH)	0.00189003	0.937262	0.739419	Cortical regions	Cingulate	Regional
ProSig	posteriorcingulate (LH)	0.0019367	0.904101	0.735904	Cortical regions	Cingulate	Regional
ProSig	posteriorcingulate (RH)	0.00587471	0.797113	0.308871	Cortical regions	Cingulate	Regional
ProSig	rostralanteriorcingulate (LH)	-0.0036507	0.852313	0.527622	Cortical regions	Cingulate	Regional
ProSig	rostralanteriorcingulate (RH)	-0.00287338	0.941282	0.625207	Cortical regions	Cingulate	Regional
ProSig	caudalmiddlefrontal (LH)	-0.00421211	0.88078	0.463515	Cortical regions	Frontal lobe	Regional
ProSig	caudalmiddlefrontal (RH)	-0.00346907	0.787427	0.551733	Cortical regions	Frontal lobe	Regional
ProSig	frontalpole (LH)	-0.00213568	0.982701	0.716983	Cortical regions	Frontal lobe	Regional
ProSig	frontalpole (RH)	-0.0160381	0.0725736	0.00681355	Cortical regions	Frontal lobe	Regional
ProSig	lateralorbitofrontal (LH)	0.00623568	0.528792	0.251806	Cortical regions	Frontal lobe	Regional
ProSig	lateralorbitofrontal (RH)	0.00450039	0.607495	0.412043	Cortical regions	Frontal lobe	Regional
ProSig	medialorbitofrontal (LH)	-0.000915297	0.868103	0.868103	Cortical regions	Frontal lobe	Regional
ProSig	medialorbitofrontal (RH)	0.00122326	0.959455	0.822161	Cortical regions	Frontal lobe	Regional
ProSig	paracentral (LH)	0.00108275	0.943119	0.853298	Cortical regions	Frontal lobe	Regional
ProSig	paracentral (RH)	0.00521887	0.754081	0.368036	Cortical regions	Frontal lobe	Regional
ProSig	parsopercularis (LH)	0.00795507	0.512352	0.16871	Cortical regions	Frontal lobe	Regional
ProSig	parsopercularis (RH)	0.0106632	0.331361	0.0631163	Cortical regions	Frontal lobe	Regional
ProSig	parsorbitalis (LH)	0.00971234	0.414065	0.080421	Cortical regions	Frontal lobe	Regional
ProSig	parsorbitalis (RH)	0.0024971	0.687765	0.655014	Cortical regions	Frontal lobe	Regional
ProSig	parstriangularis (LH)	-0.001774	0.799258	0.754382	Cortical regions	Frontal lobe	Regional
ProSig	parstriangularis (RH)	-8.56939e-05	0.987862	0.987862	Cortical regions	Frontal lobe	Regional
ProSig	precentral (LH)	0.00211904	0.774854	0.701058	Cortical regions	Frontal lobe	Regional
ProSig	precentral (RH)	0.00686256	0.414954	0.217357	Cortical regions	Frontal lobe	Regional
ProSig	rostralmiddlefrontal (LH)	0.00433512	0.576372	0.411694	Cortical regions	Frontal lobe	Regional
ProSig	rostralmiddlefrontal (RH)	0.00121884	0.858664	0.817775	Cortical regions	Frontal lobe	Regional
ProSig	superiorfrontal (LH)	0.00141037	0.826893	0.79063	Cortical regions	Frontal lobe	Regional
ProSig	superiorfrontal (RH)	0.00101985	0.929157	0.848069	Cortical regions	Frontal lobe	Regional
ProSig	insula (LH)	0.00748559	0.293523	0.167537	Cortical regions	Insula cortex	Regional
ProSig	insula (RH)	0.00440953	0.711198	0.406399	Cortical regions	Insula cortex	Regional
ProSig	cuneus (LH)	0.00583838	0.686134	0.312053	Cortical regions	Occipital lobe	Regional
ProSig	cuneus (RH)	0.00849112	0.54371	0.139511	Cortical regions	Occipital lobe	Regional
ProSig	lateraloccipital (LH)	0.00824684	0.366492	0.126275	Cortical regions	Occipital lobe	Regional
ProSig	lateraloccipital (RH)	0.00448398	0.646843	0.400427	Cortical regions	Occipital lobe	Regional
ProSig	lingual (LH)	0.00696478	0.418384	0.231679	Cortical regions	Occipital lobe	Regional
ProSig	lingual (RH)	0.00841046	0.318869	0.151842	Cortical regions	Occipital lobe	Regional
ProSig	pericalcarine (LH)	0.00692019	0.504315	0.24363	Cortical regions	Occipital lobe	Regional
ProSig	pericalcarine (RH)	0.00474011	0.742796	0.424455	Cortical regions	Occipital lobe	Regional
ProSig	inferiorparietal (LH)	0.0119106	0.212298	0.0369493	Cortical regions	Parietal lobe	Regional
ProSig	inferiorparietal (RH)	0.0129302	0.162154	0.0178763	Cortical regions	Parietal lobe	Regional
ProSig	postcentral (LH)	0.00484975	0.54957	0.39255	Cortical regions	Parietal lobe	Regional
ProSig	postcentral (RH)	0.00147444	0.836244	0.796423	Cortical regions	Parietal lobe	Regional
ProSig	precuneus (LH)	0.00831033	0.693998	0.13219	Cortical regions	Parietal lobe	Regional
ProSig	precuneus (RH)	0.0117996	0.218326	0.0300036	Cortical regions	Parietal lobe	Regional
ProSig	superiorparietal (LH)	0.00654458	0.524966	0.253571	Cortical regions	Parietal lobe	Regional
ProSig	superiorparietal (RH)	0.00726873	0.515733	0.19647	Cortical regions	Parietal lobe	Regional
ProSig	supramarginal (LH)	0.0140845	0.104316	0.00993485	Cortical regions	Parietal lobe	Regional
ProSig	supramarginal (RH)	0.0058854	0.763392	0.29713	Cortical regions	Parietal lobe	Regional
ProSig	accumbensarea (LH)	-0.000965301	0.995162	0.852996	Subcortical region	Subcortical structure	Regional
ProSig	accumbensarea (RH)	-0.00298163	0.798328	0.575742	Subcortical region	Subcortical structure	Regional
ProSig	amygdala (LH)	-0.00450254	0.831906	0.377969	Subcortical region	Subcortical structure	Regional
ProSig	amygdala (RH)	-0.000749848	0.988436	0.8836	Subcortical region	Subcortical structure	Regional
ProSig	brainstem (WB)	0.00692083	0.363195	0.18221	Subcortical region	Subcortical structure	Regional
ProSig	caudate (LH)	-0.00352206	0.75936	0.5424	Subcortical region	Subcortical structure	Regional
ProSig	caudate (RH)	-0.00589279	0.486352	0.30504	Subcortical region	Subcortical structure	Regional
ProSig	ccanterior (WB)	0.0171544	0.0337391	0.00321324	Subcortical region	Subcortical structure	Regional
ProSig	cccentral (WB)	0.0153966	0.0520631	0.00743759	Subcortical region	Subcortical structure	Regional
ProSig	ccmidanterior (WB)	0.0160663	0.0330083	0.00471547	Subcortical region	Subcortical structure	Regional
ProSig	ccmidposterior (WB)	0.0183898	0.016672	0.00158781	Subcortical region	Subcortical structure	Regional
ProSig	ccposterior (WB)	0.00801114	0.685051	0.179665	Subcortical region	Subcortical structure	Regional
ProSig	cerebellumcortex (LH)	0.0100128	0.119741	0.0570195	Subcortical region	Subcortical structure	Regional
ProSig	cerebellumcortex (RH)	0.0106726	0.0829197	0.0394856	Subcortical region	Subcortical structure	Regional
ProSig	cerebellumwhitematter (LH)	0.0109232	0.141358	0.0471193	Subcortical region	Subcortical structure	Regional
ProSig	cerebellumwhitematter (RH)	0.00604371	0.540567	0.28284	Subcortical region	Subcortical structure	Regional
ProSig	hippocampus (LH)	0.000197255	0.96988	0.96988	Subcortical region	Subcortical structure	Regional
ProSig	hippocampus (RH)	0.00301891	0.691781	0.566497	Subcortical region	Subcortical structure	Regional
ProSig	opticchiasm (WB)	-0.0157927	0.0341091	0.00485275	Subcortical region	Subcortical structure	Regional
ProSig	pallidum (LH)	0.00706334	0.361571	0.189394	Subcortical region	Subcortical structure	Regional
ProSig	pallidum (RH)	0.00552853	0.741276	0.310056	Subcortical region	Subcortical structure	Regional
ProSig	putamen (LH)	-0.00226098	0.884305	0.664697	Subcortical region	Subcortical structure	Regional
ProSig	putamen (RH)	7.83529e-05	0.989613	0.988102	Subcortical region	Subcortical structure	Regional
ProSig	thalamusproper (LH)	-0.00309984	0.632904	0.542489	Subcortical region	Subcortical structure	Regional
ProSig	thalamusproper (RH)	-0.00107851	0.872028	0.830503	Subcortical region	Subcortical structure	Regional
ProSig	ventraldc (LH)	0.00779945	0.245165	0.116927	Subcortical region	Subcortical structure	Regional
ProSig	ventraldc (RH)	0.00825244	0.204101	0.0971911	Subcortical region	Subcortical structure	Regional
ProSig	bankssts (LH)	0.0164581	0.0465864	0.0044368	Cortical regions	Temporal lobe	Regional
ProSig	bankssts (RH)	0.0124346	0.201847	0.0316616	Cortical regions	Temporal lobe	Regional
ProSig	entorhinal (LH)	-0.00703327	0.565996	0.23492	Cortical regions	Temporal lobe	Regional
ProSig	entorhinal (RH)	-0.0109474	0.226933	0.0648381	Cortical regions	Temporal lobe	Regional
ProSig	fusiform (LH)	0.000960771	0.951705	0.861067	Cortical regions	Temporal lobe	Regional
ProSig	fusiform (RH)	-0.00123855	0.865538	0.816716	Cortical regions	Temporal lobe	Regional
ProSig	inferiortemporal (LH)	0.00796303	0.604754	0.143989	Cortical regions	Temporal lobe	Regional
ProSig	inferiortemporal (RH)	0.00269161	0.866984	0.619274	Cortical regions	Temporal lobe	Regional
ProSig	middletemporal (LH)	0.00840597	0.349598	0.116533	Cortical regions	Temporal lobe	Regional
ProSig	middletemporal (RH)	0.0119655	0.20225	0.0247472	Cortical regions	Temporal lobe	Regional
ProSig	parahippocampal (LH)	-0.0135994	0.452414	0.0229935	Cortical regions	Temporal lobe	Regional
ProSig	parahippocampal (RH)	-0.00936203	0.610423	0.116271	Cortical regions	Temporal lobe	Regional
ProSig	superiortemporal (LH)	0.0119063	0.190942	0.0272774	Cortical regions	Temporal lobe	Regional
ProSig	superiortemporal (RH)	0.0078851	0.418292	0.150928	Cortical regions	Temporal lobe	Regional
ProSig	transversetemporal (LH)	0.000233035	0.968682	0.968682	Cortical regions	Temporal lobe	Regional
ProSig	transversetemporal (RH)	0.00419093	0.672992	0.480709	Cortical regions	Temporal lobe	Regional
ProSig	3rdventricle (WB)	-0.00277322	0.852804	0.57962	Subcortical region	Ventricular system	Regional
ProSig	4thventricle (WB)	0.00699611	0.511323	0.226007	Subcortical region	Ventricular system	Regional
ProSig	inflatvent (LH)	0.00162462	0.84062	0.760561	Subcortical region	Ventricular system	Regional
ProSig	inflatvent (RH)	0.00492568	0.73207	0.365327	Subcortical region	Ventricular system	Regional
ProSig	lateralventricle (LH)	-0.00197248	0.841972	0.715298	Subcortical region	Ventricular system	Regional
ProSig	lateralventricle (RH)	-0.00359613	0.795562	0.503171	Subcortical region	Ventricular system	Regional
SFRP4	BrainAge	-0.0378892	0.0406775	0.00387405			Global
SFRP4	BrainAge delta	-0.0454108	0.0406775	0.00387405			Global
SFRP4	deep white matter hyperintensities	0.00358364	0.826201	0.826201			Global
SFRP4	periventricular white matter hyperintensities	-0.0154951	0.75644	0.310574			Global
SFRP4	white matter hyperintensities	-0.00901262	0.845278	0.563519			Global
SFRP4	cerebral white matter (LH)	-0.0238973	0.164156	0.0625354			Global
SFRP4	cerebral white matter (RH)	-0.0195913	0.28237	0.125703			Global
SFRP4	cortex (LH)	-0.0172311	0.327455	0.198284			Global
SFRP4	cortex (RH)	-0.00754791	0.667632	0.572256			Global
SFRP4	csf (WB)	-0.0218654	0.320063	0.13717			Global
SFRP4	subcort gray (WB)	0.00414497	0.869593	0.745365			Global
SFRP4	total gray (WB)	-0.00960346	0.558033	0.451741			Global
SFRP4	vessel (LH)	-0.0149864	0.677488	0.354875			Global
SFRP4	vessel (RH)	0.0042614	0.937033	0.792808			Global
SFRP4	caudalanteriorcingulate (LH)	-0.0077342	0.820537	0.632923	Cortical regions	Cingulate	Regional
SFRP4	caudalanteriorcingulate (RH)	-0.0245133	0.632265	0.129549	Cortical regions	Cingulate	Regional
SFRP4	isthmuscingulate (LH)	-0.00211305	0.993648	0.88621	Cortical regions	Cingulate	Regional
SFRP4	isthmuscingulate (RH)	-0.00908832	0.937262	0.549701	Cortical regions	Cingulate	Regional
SFRP4	posteriorcingulate (LH)	1.74629e-05	0.999092	0.999092	Cortical regions	Cingulate	Regional
SFRP4	posteriorcingulate (RH)	0.00957144	0.797113	0.535226	Cortical regions	Cingulate	Regional
SFRP4	rostralanteriorcingulate (LH)	-0.0107483	0.851769	0.486725	Cortical regions	Cingulate	Regional
SFRP4	rostralanteriorcingulate (RH)	-0.00667622	0.941282	0.671211	Cortical regions	Cingulate	Regional
SFRP4	caudalmiddlefrontal (LH)	-0.00374766	0.88078	0.807283	Cortical regions	Frontal lobe	Regional
SFRP4	caudalmiddlefrontal (RH)	-0.000380209	0.990773	0.980537	Cortical regions	Frontal lobe	Regional
SFRP4	frontalpole (LH)	-0.0146345	0.926265	0.352863	Cortical regions	Frontal lobe	Regional
SFRP4	frontalpole (RH)	-0.0116776	0.769194	0.461402	Cortical regions	Frontal lobe	Regional
SFRP4	lateralorbitofrontal (LH)	-0.0215917	0.361642	0.137768	Cortical regions	Frontal lobe	Regional
SFRP4	lateralorbitofrontal (RH)	-0.0216655	0.325842	0.139647	Cortical regions	Frontal lobe	Regional
SFRP4	medialorbitofrontal (LH)	-0.0194831	0.390792	0.186091	Cortical regions	Frontal lobe	Regional
SFRP4	medialorbitofrontal (RH)	-0.0249767	0.45165	0.0860286	Cortical regions	Frontal lobe	Regional
SFRP4	paracentral (LH)	-0.0164362	0.770173	0.293771	Cortical regions	Frontal lobe	Regional
SFRP4	paracentral (RH)	0.00164252	0.946096	0.91562	Cortical regions	Frontal lobe	Regional
SFRP4	parsopercularis (LH)	-0.013605	0.623425	0.378693	Cortical regions	Frontal lobe	Regional
SFRP4	parsopercularis (RH)	-0.00620112	0.886715	0.686129	Cortical regions	Frontal lobe	Regional
SFRP4	parsorbitalis (LH)	-0.0150593	0.501945	0.310728	Cortical regions	Frontal lobe	Regional
SFRP4	parsorbitalis (RH)	-0.01761	0.398547	0.238572	Cortical regions	Frontal lobe	Regional
SFRP4	parstriangularis (LH)	-0.0184047	0.57572	0.224715	Cortical regions	Frontal lobe	Regional
SFRP4	parstriangularis (RH)	0.011323	0.79372	0.452142	Cortical regions	Frontal lobe	Regional
SFRP4	precentral (LH)	-0.00305822	0.877637	0.835845	Cortical regions	Frontal lobe	Regional
SFRP4	precentral (RH)	0.00189455	0.898657	0.898657	Cortical regions	Frontal lobe	Regional
SFRP4	rostralmiddlefrontal (LH)	-0.0148345	0.488313	0.293418	Cortical regions	Frontal lobe	Regional
SFRP4	rostralmiddlefrontal (RH)	0.00730456	0.708956	0.60554	Cortical regions	Frontal lobe	Regional
SFRP4	superiorfrontal (LH)	-0.0129013	0.636467	0.363696	Cortical regions	Frontal lobe	Regional
SFRP4	superiorfrontal (RH)	-0.00649883	0.918649	0.647955	Cortical regions	Frontal lobe	Regional
SFRP4	insula (LH)	-0.0200057	0.293523	0.167727	Cortical regions	Insula cortex	Regional
SFRP4	insula (RH)	-0.00671623	0.785964	0.636256	Cortical regions	Insula cortex	Regional
SFRP4	cuneus (LH)	-0.00376741	0.892236	0.807261	Cortical regions	Occipital lobe	Regional
SFRP4	cuneus (RH)	0.00688059	0.76338	0.654326	Cortical regions	Occipital lobe	Regional
SFRP4	lateraloccipital (LH)	-0.00404761	0.861	0.779	Cortical regions	Occipital lobe	Regional
SFRP4	lateraloccipital (RH)	0.00986166	0.684827	0.489162	Cortical regions	Occipital lobe	Regional
SFRP4	lingual (LH)	-0.00120571	0.93828	0.93828	Cortical regions	Occipital lobe	Regional
SFRP4	lingual (RH)	0.00569085	0.85148	0.716892	Cortical regions	Occipital lobe	Regional
SFRP4	pericalcarine (LH)	0.000522145	0.994665	0.973754	Cortical regions	Occipital lobe	Regional
SFRP4	pericalcarine (RH)	-0.00606462	0.952508	0.702325	Cortical regions	Occipital lobe	Regional
SFRP4	inferiorparietal (LH)	-0.0218493	0.290894	0.152373	Cortical regions	Parietal lobe	Regional
SFRP4	inferiorparietal (RH)	-0.023037	0.267474	0.114632	Cortical regions	Parietal lobe	Regional
SFRP4	postcentral (LH)	0.0101292	0.622855	0.504216	Cortical regions	Parietal lobe	Regional
SFRP4	postcentral (RH)	0.0064714	0.836244	0.671942	Cortical regions	Parietal lobe	Regional
SFRP4	precuneus (LH)	-0.00541643	0.849791	0.713659	Cortical regions	Parietal lobe	Regional
SFRP4	precuneus (RH)	-0.000901622	0.950565	0.950565	Cortical regions	Parietal lobe	Regional
SFRP4	superiorparietal (LH)	-0.0411373	0.152299	0.00725236	Cortical regions	Parietal lobe	Regional
SFRP4	superiorparietal (RH)	-0.017	0.603284	0.25855	Cortical regions	Parietal lobe	Regional
SFRP4	supramarginal (LH)	0.00596638	0.976826	0.68306	Cortical regions	Parietal lobe	Regional
SFRP4	supramarginal (RH)	0.00438022	0.886856	0.771666	Cortical regions	Parietal lobe	Regional
SFRP4	accumbensarea (LH)	0.000356062	0.997773	0.979606	Subcortical region	Subcortical structure	Regional
SFRP4	accumbensarea (RH)	0.00902499	0.789588	0.526392	Subcortical region	Subcortical structure	Regional
SFRP4	amygdala (LH)	0.000340355	0.980115	0.980115	Subcortical region	Subcortical structure	Regional
SFRP4	amygdala (RH)	0.0135715	0.911441	0.321635	Subcortical region	Subcortical structure	Regional
SFRP4	brainstem (WB)	-0.00385159	0.897326	0.781298	Subcortical region	Subcortical structure	Regional
SFRP4	caudate (LH)	-0.00268374	0.947607	0.862175	Subcortical region	Subcortical structure	Regional
SFRP4	caudate (RH)	-0.000125558	0.993479	0.993479	Subcortical region	Subcortical structure	Regional
SFRP4	ccanterior (WB)	-0.0138307	0.796269	0.374499	Subcortical region	Subcortical structure	Regional
SFRP4	cccentral (WB)	-0.0113824	0.742179	0.459444	Subcortical region	Subcortical structure	Regional
SFRP4	ccmidanterior (WB)	-0.00252112	0.959747	0.868342	Subcortical region	Subcortical structure	Regional
SFRP4	ccmidposterior (WB)	-0.0127545	0.670091	0.412936	Subcortical region	Subcortical structure	Regional
SFRP4	ccposterior (WB)	0.00458716	0.841071	0.773868	Subcortical region	Subcortical structure	Regional
SFRP4	cerebellumcortex (LH)	0.00602437	0.702876	0.668526	Subcortical region	Subcortical structure	Regional
SFRP4	cerebellumcortex (RH)	-0.00079286	0.967777	0.954389	Subcortical region	Subcortical structure	Regional
SFRP4	cerebellumwhitematter (LH)	-0.0101179	0.573656	0.491705	Subcortical region	Subcortical structure	Regional
SFRP4	cerebellumwhitematter (RH)	0.00706831	0.70576	0.638544	Subcortical region	Subcortical structure	Regional
SFRP4	hippocampus (LH)	0.0112916	0.549742	0.418851	Subcortical region	Subcortical structure	Regional
SFRP4	hippocampus (RH)	0.00700274	0.691781	0.618982	Subcortical region	Subcortical structure	Regional
SFRP4	opticchiasm (WB)	0.00437657	0.846394	0.770444	Subcortical region	Subcortical structure	Regional
SFRP4	pallidum (LH)	-0.0155059	0.49222	0.281269	Subcortical region	Subcortical structure	Regional
SFRP4	pallidum (RH)	-0.0173625	0.699378	0.233126	Subcortical region	Subcortical structure	Regional
SFRP4	putamen (LH)	0.0103728	0.884305	0.457042	Subcortical region	Subcortical structure	Regional
SFRP4	putamen (RH)	0.00792349	0.795203	0.572748	Subcortical region	Subcortical structure	Regional
SFRP4	thalamusproper (LH)	-0.00056221	0.967047	0.967047	Subcortical region	Subcortical structure	Regional
SFRP4	thalamusproper (RH)	0.00906689	0.657445	0.50091	Subcortical region	Subcortical structure	Regional
SFRP4	ventraldc (LH)	0.00218815	0.869352	0.869352	Subcortical region	Subcortical structure	Regional
SFRP4	ventraldc (RH)	2.49087e-05	0.998506	0.998506	Subcortical region	Subcortical structure	Regional
SFRP4	bankssts (LH)	-0.00211923	0.927876	0.891064	Cortical regions	Temporal lobe	Regional
SFRP4	bankssts (RH)	-0.0196149	0.43052	0.205009	Cortical regions	Temporal lobe	Regional
SFRP4	entorhinal (LH)	-0.00755781	0.889577	0.633126	Cortical regions	Temporal lobe	Regional
SFRP4	entorhinal (RH)	-0.00466169	0.947666	0.768761	Cortical regions	Temporal lobe	Regional
SFRP4	fusiform (LH)	-0.0230761	0.608247	0.115857	Cortical regions	Temporal lobe	Regional
SFRP4	fusiform (RH)	-0.0124668	0.730994	0.382902	Cortical regions	Temporal lobe	Regional
SFRP4	inferiortemporal (LH)	-0.0281695	0.279294	0.0531989	Cortical regions	Temporal lobe	Regional
SFRP4	inferiortemporal (RH)	-0.0183935	0.612215	0.204072	Cortical regions	Temporal lobe	Regional
SFRP4	middletemporal (LH)	-0.0209896	0.374664	0.142729	Cortical regions	Temporal lobe	Regional
SFRP4	middletemporal (RH)	-0.00491681	0.851806	0.730119	Cortical regions	Temporal lobe	Regional
SFRP4	parahippocampal (LH)	0.0189394	0.627505	0.236442	Cortical regions	Temporal lobe	Regional
SFRP4	parahippocampal (RH)	0.00546076	0.892325	0.731911	Cortical regions	Temporal lobe	Regional
SFRP4	superiortemporal (LH)	-0.0150754	0.621512	0.295958	Cortical regions	Temporal lobe	Regional
SFRP4	superiortemporal (RH)	-0.00419277	0.902027	0.775188	Cortical regions	Temporal lobe	Regional
SFRP4	transversetemporal (LH)	-0.0230467	0.46811	0.146391	Cortical regions	Temporal lobe	Regional
SFRP4	transversetemporal (RH)	-0.0258279	0.374663	0.104043	Cortical regions	Temporal lobe	Regional
SFRP4	3rdventricle (WB)	-0.00861711	0.852804	0.519735	Subcortical region	Ventricular system	Regional
SFRP4	4thventricle (WB)	0.0376118	0.156349	0.0148903	Subcortical region	Ventricular system	Regional
SFRP4	inflatvent (LH)	-0.0354344	0.209595	0.0128883	Subcortical region	Ventricular system	Regional
SFRP4	inflatvent (RH)	-0.0265659	0.295679	0.0678017	Subcortical region	Ventricular system	Regional
SFRP4	lateralventricle (LH)	-0.0135072	0.773625	0.350196	Subcortical region	Ventricular system	Regional
SFRP4	lateralventricle (RH)	-0.019671	0.795562	0.170743	Subcortical region	Ventricular system	Regional
SOD3	BrainAge	-0.0130778	0.570548	0.333536			Global
SOD3	BrainAge delta	-0.0156739	0.570548	0.333536			Global
SOD3	deep white matter hyperintensities	-0.0087006	0.731446	0.602097			Global
SOD3	periventricular white matter hyperintensities	0.00202444	0.960785	0.896914			Global
SOD3	white matter hyperintensities	-0.00217906	0.935928	0.89136			Global
SOD3	cerebral white matter (LH)	0.0204263	0.256409	0.1221			Global
SOD3	cerebral white matter (RH)	0.0184023	0.310128	0.162448			Global
SOD3	cortex (LH)	0.0175684	0.327455	0.20271			Global
SOD3	cortex (RH)	0.0216321	0.413834	0.115925			Global
SOD3	csf (WB)	-0.0432101	0.0302313	0.00431875			Global
SOD3	subcort gray (WB)	0.0196189	0.236983	0.135419			Global
SOD3	total gray (WB)	0.0189846	0.252579	0.148482			Global
SOD3	vessel (LH)	-0.0159844	0.677488	0.337873			Global
SOD3	vessel (RH)	0.00982568	0.926381	0.55639			Global
SOD3	caudalanteriorcingulate (LH)	-0.00958521	0.820537	0.565371	Cortical regions	Cingulate	Regional
SOD3	caudalanteriorcingulate (RH)	0.0200515	0.632265	0.228511	Cortical regions	Cingulate	Regional
SOD3	isthmuscingulate (LH)	0.00452087	0.993648	0.766198	Cortical regions	Cingulate	Regional
SOD3	isthmuscingulate (RH)	0.0282458	0.744678	0.0709217	Cortical regions	Cingulate	Regional
SOD3	posteriorcingulate (LH)	0.0234762	0.904101	0.137474	Cortical regions	Cingulate	Regional
SOD3	posteriorcingulate (RH)	0.0455522	0.0869272	0.00413939	Cortical regions	Cingulate	Regional
SOD3	rostralanteriorcingulate (LH)	-0.0165214	0.851769	0.299104	Cortical regions	Cingulate	Regional
SOD3	rostralanteriorcingulate (RH)	0.0071669	0.941282	0.658081	Cortical regions	Cingulate	Regional
SOD3	caudalmiddlefrontal (LH)	0.00743902	0.88078	0.638166	Cortical regions	Frontal lobe	Regional
SOD3	caudalmiddlefrontal (RH)	-0.000185578	0.990773	0.990773	Cortical regions	Frontal lobe	Regional
SOD3	frontalpole (LH)	-0.0207447	0.624019	0.200867	Cortical regions	Frontal lobe	Regional
SOD3	frontalpole (RH)	-0.0289861	0.244075	0.0757543	Cortical regions	Frontal lobe	Regional
SOD3	lateralorbitofrontal (LH)	0.00476506	0.8439	0.750436	Cortical regions	Frontal lobe	Regional
SOD3	lateralorbitofrontal (RH)	0.0289023	0.217342	0.0556287	Cortical regions	Frontal lobe	Regional
SOD3	medialorbitofrontal (LH)	0.0166872	0.474951	0.271401	Cortical regions	Frontal lobe	Regional
SOD3	medialorbitofrontal (RH)	0.00708298	0.959455	0.636399	Cortical regions	Frontal lobe	Regional
SOD3	paracentral (LH)	0.00502271	0.943119	0.755363	Cortical regions	Frontal lobe	Regional
SOD3	paracentral (RH)	0.0207109	0.648472	0.194412	Cortical regions	Frontal lobe	Regional
SOD3	parsopercularis (LH)	0.0256555	0.512352	0.106872	Cortical regions	Frontal lobe	Regional
SOD3	parsopercularis (RH)	0.0105281	0.855734	0.505188	Cortical regions	Frontal lobe	Regional
SOD3	parsorbitalis (LH)	-0.00215769	0.981286	0.88783	Cortical regions	Frontal lobe	Regional
SOD3	parsorbitalis (RH)	0.0137155	0.52176	0.372686	Cortical regions	Frontal lobe	Regional
SOD3	parstriangularis (LH)	0.0176878	0.57572	0.257139	Cortical regions	Frontal lobe	Regional
SOD3	parstriangularis (RH)	0.0131471	0.79372	0.396527	Cortical regions	Frontal lobe	Regional
SOD3	precentral (LH)	0.0116691	0.580839	0.442544	Cortical regions	Frontal lobe	Regional
SOD3	precentral (RH)	0.0222581	0.357375	0.146121	Cortical regions	Frontal lobe	Regional
SOD3	rostralmiddlefrontal (LH)	0.0244707	0.251812	0.0922949	Cortical regions	Frontal lobe	Regional
SOD3	rostralmiddlefrontal (RH)	0.0155774	0.708956	0.284752	Cortical regions	Frontal lobe	Regional
SOD3	superiorfrontal (LH)	0.00975108	0.815646	0.504924	Cortical regions	Frontal lobe	Regional
SOD3	superiorfrontal (RH)	0.0072478	0.918649	0.620907	Cortical regions	Frontal lobe	Regional
SOD3	insula (LH)	0.00792398	0.662898	0.595675	Cortical regions	Insula cortex	Regional
SOD3	insula (RH)	0.00808828	0.761454	0.580155	Cortical regions	Insula cortex	Regional
SOD3	cuneus (LH)	0.015076	0.686134	0.34303	Cortical regions	Occipital lobe	Regional
SOD3	cuneus (RH)	0.00724673	0.76338	0.646946	Cortical regions	Occipital lobe	Regional
SOD3	lateraloccipital (LH)	0.0241897	0.366492	0.103302	Cortical regions	Occipital lobe	Regional
SOD3	lateraloccipital (RH)	0.00685287	0.791404	0.64066	Cortical regions	Occipital lobe	Regional
SOD3	lingual (LH)	0.00953426	0.68195	0.552055	Cortical regions	Occipital lobe	Regional
SOD3	lingual (RH)	0.0145885	0.641575	0.366614	Cortical regions	Occipital lobe	Regional
SOD3	pericalcarine (LH)	0.0132257	0.627443	0.418296	Cortical regions	Occipital lobe	Regional
SOD3	pericalcarine (RH)	0.0156033	0.742796	0.339563	Cortical regions	Occipital lobe	Regional
SOD3	inferiorparietal (LH)	0.032208	0.212298	0.0404377	Cortical regions	Parietal lobe	Regional
SOD3	inferiorparietal (RH)	0.0211576	0.308863	0.159359	Cortical regions	Parietal lobe	Regional
SOD3	postcentral (LH)	0.00388379	0.888183	0.803594	Cortical regions	Parietal lobe	Regional
SOD3	postcentral (RH)	0.00147279	0.925425	0.925425	Cortical regions	Parietal lobe	Regional
SOD3	precuneus (LH)	0.0181295	0.747287	0.232891	Cortical regions	Parietal lobe	Regional
SOD3	precuneus (RH)	0.0318407	0.218326	0.0334205	Cortical regions	Parietal lobe	Regional
SOD3	superiorparietal (LH)	-0.0113756	0.618222	0.471027	Cortical regions	Parietal lobe	Regional
SOD3	superiorparietal (RH)	0.0111374	0.860434	0.472237	Cortical regions	Parietal lobe	Regional
SOD3	supramarginal (LH)	0.0271425	0.298993	0.0711888	Cortical regions	Parietal lobe	Regional
SOD3	supramarginal (RH)	0.0261815	0.483038	0.0920072	Cortical regions	Parietal lobe	Regional
SOD3	accumbensarea (LH)	-0.00818857	0.917576	0.568023	Subcortical region	Subcortical structure	Regional
SOD3	accumbensarea (RH)	0.00374294	0.882653	0.798591	Subcortical region	Subcortical structure	Regional
SOD3	amygdala (LH)	-0.0101682	0.831906	0.469555	Subcortical region	Subcortical structure	Regional
SOD3	amygdala (RH)	0.0121044	0.911441	0.390618	Subcortical region	Subcortical structure	Regional
SOD3	brainstem (WB)	0.0154158	0.453061	0.280467	Subcortical region	Subcortical structure	Regional
SOD3	caudate (LH)	0.0163419	0.58139	0.304538	Subcortical region	Subcortical structure	Regional
SOD3	caudate (RH)	0.0202333	0.421683	0.200801	Subcortical region	Subcortical structure	Regional
SOD3	ccanterior (WB)	0.0425362	0.0557379	0.00796256	Subcortical region	Subcortical structure	Regional
SOD3	cccentral (WB)	0.0239422	0.292195	0.130687	Subcortical region	Subcortical structure	Regional
SOD3	ccmidanterior (WB)	0.0137205	0.706567	0.380926	Subcortical region	Subcortical structure	Regional
SOD3	ccmidposterior (WB)	0.00143762	0.958389	0.928587	Subcortical region	Subcortical structure	Regional
SOD3	ccposterior (WB)	0.0263774	0.685051	0.108531	Subcortical region	Subcortical structure	Regional
SOD3	cerebellumcortex (LH)	0.00618548	0.702876	0.669406	Subcortical region	Subcortical structure	Regional
SOD3	cerebellumcortex (RH)	0.00443075	0.83584	0.756236	Subcortical region	Subcortical structure	Regional
SOD3	cerebellumwhitematter (LH)	0.00616883	0.718096	0.683901	Subcortical region	Subcortical structure	Regional
SOD3	cerebellumwhitematter (RH)	-0.00466623	0.80145	0.763285	Subcortical region	Subcortical structure	Regional
SOD3	hippocampus (LH)	0.00720639	0.6812	0.616324	Subcortical region	Subcortical structure	Regional
SOD3	hippocampus (RH)	0.0173501	0.441801	0.23142	Subcortical region	Subcortical structure	Regional
SOD3	opticchiasm (WB)	-0.00900991	0.846394	0.55961	Subcortical region	Subcortical structure	Regional
SOD3	pallidum (LH)	0.0100602	0.7458	0.4972	Subcortical region	Subcortical structure	Regional
SOD3	pallidum (RH)	0.00648165	0.87353	0.665547	Subcortical region	Subcortical structure	Regional
SOD3	putamen (LH)	0.00128306	0.97525	0.928809	Subcortical region	Subcortical structure	Regional
SOD3	putamen (RH)	0.0195493	0.617745	0.176499	Subcortical region	Subcortical structure	Regional
SOD3	thalamusproper (LH)	0.0128544	0.538385	0.358923	Subcortical region	Subcortical structure	Regional
SOD3	thalamusproper (RH)	0.0307372	0.0690061	0.0266495	Subcortical region	Subcortical structure	Regional
SOD3	ventraldc (LH)	0.0276399	0.114331	0.0435546	Subcortical region	Subcortical structure	Regional
SOD3	ventraldc (RH)	0.0255531	0.144895	0.0620979	Subcortical region	Subcortical structure	Regional
SOD3	bankssts (LH)	0.0231849	0.425057	0.145559	Cortical regions	Temporal lobe	Regional
SOD3	bankssts (RH)	0.0302444	0.201847	0.0576706	Cortical regions	Temporal lobe	Regional
SOD3	entorhinal (LH)	-0.0139541	0.705385	0.392023	Cortical regions	Temporal lobe	Regional
SOD3	entorhinal (RH)	-0.0308292	0.226933	0.0589316	Cortical regions	Temporal lobe	Regional
SOD3	fusiform (LH)	0.0140614	0.779748	0.352133	Cortical regions	Temporal lobe	Regional
SOD3	fusiform (RH)	0.0135878	0.730994	0.355673	Cortical regions	Temporal lobe	Regional
SOD3	inferiortemporal (LH)	0.00794673	0.825559	0.596407	Cortical regions	Temporal lobe	Regional
SOD3	inferiortemporal (RH)	0.0117777	0.827137	0.429665	Cortical regions	Temporal lobe	Regional
SOD3	middletemporal (LH)	0.0267942	0.339686	0.0691726	Cortical regions	Temporal lobe	Regional
SOD3	middletemporal (RH)	0.0252461	0.298644	0.0853269	Cortical regions	Temporal lobe	Regional
SOD3	parahippocampal (LH)	-0.0207691	0.627505	0.207333	Cortical regions	Temporal lobe	Regional
SOD3	parahippocampal (RH)	0.00222165	0.892325	0.892325	Cortical regions	Temporal lobe	Regional
SOD3	superiortemporal (LH)	0.021792	0.585171	0.142273	Cortical regions	Temporal lobe	Regional
SOD3	superiortemporal (RH)	0.0329566	0.252565	0.0291929	Cortical regions	Temporal lobe	Regional
SOD3	transversetemporal (LH)	-0.0193753	0.513991	0.235696	Cortical regions	Temporal lobe	Regional
SOD3	transversetemporal (RH)	0.00482707	0.848825	0.767984	Cortical regions	Temporal lobe	Regional
SOD3	3rdventricle (WB)	-0.0114187	0.852804	0.407388	Subcortical region	Ventricular system	Regional
SOD3	4thventricle (WB)	0.00559156	0.862213	0.725248	Subcortical region	Ventricular system	Regional
SOD3	inflatvent (LH)	-0.00991558	0.806539	0.499286	Subcortical region	Ventricular system	Regional
SOD3	inflatvent (RH)	-0.0105803	0.73207	0.480004	Subcortical region	Ventricular system	Regional
SOD3	lateralventricle (LH)	-0.001699	0.909143	0.909143	Subcortical region	Ventricular system	Regional
SOD3	lateralventricle (RH)	-0.00581298	0.809956	0.694248	Subcortical region	Ventricular system	Regional
SUSD5	BrainAge	-0.0184047	0.484828	0.189874			Global
SUSD5	BrainAge delta	-0.0220582	0.484828	0.189874			Global
SUSD5	deep white matter hyperintensities	0.00725765	0.747293	0.676122			Global
SUSD5	periventricular white matter hyperintensities	0.015623	0.75644	0.336822			Global
SUSD5	white matter hyperintensities	0.0129693	0.761026	0.434872			Global
SUSD5	cerebral white matter (LH)	0.0108404	0.501544	0.429895			Global
SUSD5	cerebral white matter (RH)	0.0118511	0.477761	0.386759			Global
SUSD5	cortex (LH)	0.0131141	0.540376	0.360251			Global
SUSD5	cortex (RH)	0.0159142	0.48107	0.26582			Global
SUSD5	csf (WB)	-0.0182464	0.431259	0.246434			Global
SUSD5	subcort gray (WB)	0.0226017	0.236983	0.0979101			Global
SUSD5	total gray (WB)	0.0193555	0.252579	0.156359			Global
SUSD5	vessel (LH)	-0.018782	0.649989	0.278567			Global
SUSD5	vessel (RH)	-0.0120164	0.926381	0.488838			Global
SUSD5	caudalanteriorcingulate (LH)	-0.00990106	0.820537	0.56775	Cortical regions	Cingulate	Regional
SUSD5	caudalanteriorcingulate (RH)	-0.0112343	0.672084	0.516257	Cortical regions	Cingulate	Regional
SUSD5	isthmuscingulate (LH)	0.0163365	0.993648	0.301169	Cortical regions	Cingulate	Regional
SUSD5	isthmuscingulate (RH)	0.0134253	0.937262	0.408921	Cortical regions	Cingulate	Regional
SUSD5	posteriorcingulate (LH)	0.0128379	0.904101	0.434555	Cortical regions	Cingulate	Regional
SUSD5	posteriorcingulate (RH)	-0.00650684	0.797113	0.693659	Cortical regions	Cingulate	Regional
SUSD5	rostralanteriorcingulate (LH)	-0.00176775	0.940546	0.914874	Cortical regions	Cingulate	Regional
SUSD5	rostralanteriorcingulate (RH)	-0.037002	0.585232	0.0278682	Cortical regions	Cingulate	Regional
SUSD5	caudalmiddlefrontal (LH)	0.00427744	0.88078	0.79473	Cortical regions	Frontal lobe	Regional
SUSD5	caudalmiddlefrontal (RH)	0.0296362	0.292123	0.075514	Cortical regions	Frontal lobe	Regional
SUSD5	frontalpole (LH)	-0.00336921	0.982701	0.841586	Cortical regions	Frontal lobe	Regional
SUSD5	frontalpole (RH)	0.00282299	0.867857	0.867857	Cortical regions	Frontal lobe	Regional
SUSD5	lateralorbitofrontal (LH)	-0.00637852	0.8439	0.682054	Cortical regions	Frontal lobe	Regional
SUSD5	lateralorbitofrontal (RH)	-0.000910068	0.95377	0.95377	Cortical regions	Frontal lobe	Regional
SUSD5	medialorbitofrontal (LH)	-0.0255224	0.276974	0.105514	Cortical regions	Frontal lobe	Regional
SUSD5	medialorbitofrontal (RH)	0.00828658	0.959455	0.594617	Cortical regions	Frontal lobe	Regional
SUSD5	paracentral (LH)	0.036676	0.161859	0.0285438	Cortical regions	Frontal lobe	Regional
SUSD5	paracentral (RH)	0.0310256	0.5866	0.0614011	Cortical regions	Frontal lobe	Regional
SUSD5	parsopercularis (LH)	0.00406291	0.846249	0.805951	Cortical regions	Frontal lobe	Regional
SUSD5	parsopercularis (RH)	0.0123425	0.855734	0.45226	Cortical regions	Frontal lobe	Regional
SUSD5	parsorbitalis (LH)	0.0234346	0.414065	0.140425	Cortical regions	Frontal lobe	Regional
SUSD5	parsorbitalis (RH)	0.0357499	0.388483	0.0253311	Cortical regions	Frontal lobe	Regional
SUSD5	parstriangularis (LH)	0.0285549	0.329024	0.078339	Cortical regions	Frontal lobe	Regional
SUSD5	parstriangularis (RH)	0.0194261	0.79372	0.228034	Cortical regions	Frontal lobe	Regional
SUSD5	precentral (LH)	0.0173782	0.47453	0.27116	Cortical regions	Frontal lobe	Regional
SUSD5	precentral (RH)	0.0175125	0.438168	0.271247	Cortical regions	Frontal lobe	Regional
SUSD5	rostralmiddlefrontal (LH)	0.0222184	0.269942	0.141398	Cortical regions	Frontal lobe	Regional
SUSD5	rostralmiddlefrontal (RH)	0.00777047	0.708956	0.607677	Cortical regions	Frontal lobe	Regional
SUSD5	superiorfrontal (LH)	0.00555129	0.826893	0.714943	Cortical regions	Frontal lobe	Regional
SUSD5	superiorfrontal (RH)	0.0100969	0.88791	0.507377	Cortical regions	Frontal lobe	Regional
SUSD5	insula (LH)	0.0135334	0.574797	0.383198	Cortical regions	Insula cortex	Regional
SUSD5	insula (RH)	0.0197297	0.407716	0.194151	Cortical regions	Insula cortex	Regional
SUSD5	cuneus (LH)	0.0150755	0.686134	0.361611	Cortical regions	Occipital lobe	Regional
SUSD5	cuneus (RH)	0.015025	0.717063	0.360858	Cortical regions	Occipital lobe	Regional
SUSD5	lateraloccipital (LH)	0.022798	0.366492	0.139616	Cortical regions	Occipital lobe	Regional
SUSD5	lateraloccipital (RH)	0.0148293	0.632076	0.331087	Cortical regions	Occipital lobe	Regional
SUSD5	lingual (LH)	0.0402	0.153855	0.0158045	Cortical regions	Occipital lobe	Regional
SUSD5	lingual (RH)	0.0487966	0.056723	0.00364878	Cortical regions	Occipital lobe	Regional
SUSD5	pericalcarine (LH)	0.0185272	0.504315	0.27528	Cortical regions	Occipital lobe	Regional
SUSD5	pericalcarine (RH)	0.0244443	0.629822	0.149958	Cortical regions	Occipital lobe	Regional
SUSD5	inferiorparietal (LH)	0.0149237	0.445961	0.361016	Cortical regions	Parietal lobe	Regional
SUSD5	inferiorparietal (RH)	0.00745896	0.794643	0.633152	Cortical regions	Parietal lobe	Regional
SUSD5	postcentral (LH)	0.0139487	0.54957	0.390084	Cortical regions	Parietal lobe	Regional
SUSD5	postcentral (RH)	0.011421	0.836244	0.48491	Cortical regions	Parietal lobe	Regional
SUSD5	precuneus (LH)	0.0182041	0.747287	0.249096	Cortical regions	Parietal lobe	Regional
SUSD5	precuneus (RH)	0.0269593	0.328681	0.0831591	Cortical regions	Parietal lobe	Regional
SUSD5	superiorparietal (LH)	0.00412277	0.935134	0.801543	Cortical regions	Parietal lobe	Regional
SUSD5	superiorparietal (RH)	0.0209427	0.515733	0.193365	Cortical regions	Parietal lobe	Regional
SUSD5	supramarginal (LH)	0.00996032	0.976826	0.524156	Cortical regions	Parietal lobe	Regional
SUSD5	supramarginal (RH)	0.00596693	0.886856	0.711817	Cortical regions	Parietal lobe	Regional
SUSD5	accumbensarea (LH)	-0.00364424	0.995162	0.806853	Subcortical region	Subcortical structure	Regional
SUSD5	accumbensarea (RH)	0.00517491	0.882653	0.734269	Subcortical region	Subcortical structure	Regional
SUSD5	amygdala (LH)	-0.00346135	0.898312	0.812759	Subcortical region	Subcortical structure	Regional
SUSD5	amygdala (RH)	-0.00841342	0.988436	0.565877	Subcortical region	Subcortical structure	Regional
SUSD5	brainstem (WB)	0.0310261	0.182507	0.03658	Subcortical region	Subcortical structure	Regional
SUSD5	caudate (LH)	0.0174094	0.58139	0.292591	Subcortical region	Subcortical structure	Regional
SUSD5	caudate (RH)	0.00804088	0.760589	0.624753	Subcortical region	Subcortical structure	Regional
SUSD5	ccanterior (WB)	0.0146561	0.796269	0.379176	Subcortical region	Subcortical structure	Regional
SUSD5	cccentral (WB)	0.0206607	0.400006	0.209527	Subcortical region	Subcortical structure	Regional
SUSD5	ccmidanterior (WB)	0.0136131	0.706567	0.4029	Subcortical region	Subcortical structure	Regional
SUSD5	ccmidposterior (WB)	0.0293721	0.40971	0.0780401	Subcortical region	Subcortical structure	Regional
SUSD5	ccposterior (WB)	0.0355163	0.685051	0.0375839	Subcortical region	Subcortical structure	Regional
SUSD5	cerebellumcortex (LH)	0.0261454	0.157357	0.0824251	Subcortical region	Subcortical structure	Regional
[truncated: 375 more rows]

## Sheet: ST7
Supplementary table 7. VanderWeele mediation effet sizes for genetic and modifiable predictors of dementia, with proteins as mediators and incident dementia as outcome. Rte = Total Effect; Rpnde = Natural Direct Effect (not through mediator); Rpnie = Natural Indirect Effect (through mediator); Rcde/Rtnde = Alternative direct effect parameterizations; Rtnie = Alternative indirect effect parameteri…
Exposure	protein	effect	Estimate	Std.error	CI_low	CI_high	P.val
AD PRS	CDON	Rcde	1.74237	0.172803	1.45795	2.13108	0
AD PRS	CDON	Rpnde	1.74237	0.172803	1.45795	2.13108	0
AD PRS	CDON	Rtnde	1.74237	0.172803	1.45795	2.13108	0
AD PRS	CDON	Rpnie	1.00076	0.00176099	0.997572	1.00451	0.68
AD PRS	CDON	Rtnie	1.00076	0.00176099	0.997572	1.00451	0.68
AD PRS	CDON	Rte	1.74368	0.172991	1.45947	2.13512	0
AD PRS	TNFRSF11B	Rcde	1.74262	0.165818	1.43101	2.07453	0
AD PRS	TNFRSF11B	Rpnde	1.74262	0.165818	1.43101	2.07453	0
AD PRS	TNFRSF11B	Rtnde	1.74262	0.165818	1.43101	2.07453	0
AD PRS	TNFRSF11B	Rpnie	1.00212	0.00235109	0.99752	1.00664	0.336
AD PRS	TNFRSF11B	Rtnie	1.00212	0.00235109	0.99752	1.00664	0.336
AD PRS	TNFRSF11B	Rte	1.74632	0.16599	1.43531	2.08006	0
AD PRS	WNT9A	Rcde	1.73925	0.180941	1.42588	2.13761	0
AD PRS	WNT9A	Rpnde	1.73925	0.180941	1.42588	2.13761	0
AD PRS	WNT9A	Rtnde	1.73925	0.180941	1.42588	2.13761	0
AD PRS	WNT9A	Rpnie	1.00245	0.00255716	0.998114	1.00795	0.336
AD PRS	WNT9A	Rtnie	1.00245	0.00255716	0.998114	1.00795	0.336
AD PRS	WNT9A	Rte	1.74352	0.181605	1.42743	2.13746	0
AD PRS	CD276	Rcde	1.7402	0.170552	1.40889	2.08284	0
AD PRS	CD276	Rpnde	1.7402	0.170552	1.40889	2.08284	0
AD PRS	CD276	Rtnde	1.7402	0.170552	1.40889	2.08284	0
AD PRS	CD276	Rpnie	1.00285	0.00274553	0.997886	1.00873	0.252
AD PRS	CD276	Rtnie	1.00285	0.00274553	0.997886	1.00873	0.252
AD PRS	CD276	Rte	1.74516	0.170738	1.41342	2.0895	0
AD PRS	CXCL17	Rcde	1.74223	0.163826	1.46148	2.08476	0
AD PRS	CXCL17	Rpnde	1.74223	0.163826	1.46148	2.08476	0
AD PRS	CXCL17	Rtnde	1.74223	0.163826	1.46148	2.08476	0
AD PRS	CXCL17	Rpnie	1.00089	0.00119156	0.999082	1.00417	0.452
AD PRS	CXCL17	Rtnie	1.00089	0.00119156	0.999082	1.00417	0.452
AD PRS	CXCL17	Rte	1.74378	0.163949	1.46139	2.08559	0
AD PRS	CHRDL1	Rcde	1.73713	0.168136	1.42999	2.05775	0
AD PRS	CHRDL1	Rpnde	1.73713	0.168136	1.42999	2.05775	0
AD PRS	CHRDL1	Rtnde	1.73713	0.168136	1.42999	2.05775	0
AD PRS	CHRDL1	Rpnie	1.00293	0.00189848	0.999783	1.00687	0.072
AD PRS	CHRDL1	Rtnie	1.00293	0.00189848	0.999783	1.00687	0.072
AD PRS	CHRDL1	Rte	1.74222	0.168282	1.43279	2.06375	0
AD PRS	AGER	Rcde	1.75816	0.165684	1.4418	2.06833	0
AD PRS	AGER	Rpnde	1.75816	0.165684	1.4418	2.06833	0
AD PRS	AGER	Rtnde	1.75816	0.165684	1.4418	2.06833	0
AD PRS	AGER	Rpnie	0.993367	0.00319166	0.986949	0.999459	0.036
AD PRS	AGER	Rtnie	0.993367	0.00319166	0.986949	0.999459	0.036
AD PRS	AGER	Rte	1.7465	0.164805	1.43208	2.05572	0
AD PRS	LMOD1	Rcde	1.74657	0.168289	1.44006	2.1133	0
AD PRS	LMOD1	Rpnde	1.74657	0.168289	1.44006	2.1133	0
AD PRS	LMOD1	Rtnde	1.74657	0.168289	1.44006	2.1133	0
AD PRS	LMOD1	Rpnie	1.00172	0.00192641	0.998081	1.0059	0.38
AD PRS	LMOD1	Rtnie	1.00172	0.00192641	0.998081	1.0059	0.38
AD PRS	LMOD1	Rte	1.74956	0.168885	1.4423	2.11884	0
AD PRS	TNFSF13	Rcde	1.74422	0.17057	1.43144	2.11798	0
AD PRS	TNFSF13	Rpnde	1.74422	0.17057	1.43144	2.11798	0
AD PRS	TNFSF13	Rtnde	1.74422	0.17057	1.43144	2.11798	0
AD PRS	TNFSF13	Rpnie	1.00064	0.00156862	0.997733	1.00408	0.728
AD PRS	TNFSF13	Rtnie	1.00064	0.00156862	0.997733	1.00408	0.728
AD PRS	TNFSF13	Rte	1.74533	0.170659	1.43344	2.12273	0
AD PRS	CXCL9	Rcde	1.74673	0.157861	1.44898	2.06657	0
AD PRS	CXCL9	Rpnde	1.74673	0.157861	1.44898	2.06657	0
AD PRS	CXCL9	Rtnde	1.74673	0.157861	1.44898	2.06657	0
AD PRS	CXCL9	Rpnie	0.999051	0.00147995	0.995363	1.00179	0.4
AD PRS	CXCL9	Rtnie	0.999051	0.00147995	0.995363	1.00179	0.4
AD PRS	CXCL9	Rte	1.74507	0.157609	1.44735	2.06693	0
AD PRS	C7	Rcde	1.7624	0.184769	1.4613	2.18684	0
AD PRS	C7	Rpnde	1.7624	0.184769	1.4613	2.18684	0
AD PRS	C7	Rtnde	1.7624	0.184769	1.4613	2.18684	0
AD PRS	C7	Rpnie	0.998885	0.00283555	0.993938	1.00524	0.724
AD PRS	C7	Rtnie	0.998885	0.00283555	0.993938	1.00524	0.724
AD PRS	C7	Rte	1.76043	0.185034	1.46043	2.18584	0
AD PRS	LAMA4	Rcde	1.75073	0.175924	1.46319	2.13031	0
AD PRS	LAMA4	Rpnde	1.75073	0.175924	1.46319	2.13031	0
AD PRS	LAMA4	Rtnde	1.75073	0.175924	1.46319	2.13031	0
AD PRS	LAMA4	Rpnie	0.997812	0.00150923	0.994294	0.999994	0.048
AD PRS	LAMA4	Rtnie	0.997812	0.00150923	0.994294	0.999994	0.048
AD PRS	LAMA4	Rte	1.7469	0.175609	1.45866	2.12756	0
AD PRS	IL17D	Rcde	1.74315	0.174464	1.45536	2.12041	0
AD PRS	IL17D	Rpnde	1.74315	0.174464	1.45536	2.12041	0
AD PRS	IL17D	Rtnde	1.74315	0.174464	1.45536	2.12041	0
AD PRS	IL17D	Rpnie	1.00087	0.00113709	0.999412	1.00372	0.372
AD PRS	IL17D	Rtnie	1.00087	0.00113709	0.999412	1.00372	0.372
AD PRS	IL17D	Rte	1.74468	0.174625	1.45574	2.12089	0
AD PRS	ERBB3	Rcde	1.73993	0.161394	1.44895	2.09035	0
AD PRS	ERBB3	Rpnde	1.73993	0.161394	1.44895	2.09035	0
AD PRS	ERBB3	Rtnde	1.73993	0.161394	1.44895	2.09035	0
AD PRS	ERBB3	Rpnie	0.996308	0.00212208	0.991516	0.999919	0.044
AD PRS	ERBB3	Rtnie	0.996308	0.00212208	0.991516	0.999919	0.044
AD PRS	ERBB3	Rte	1.73351	0.160995	1.44563	2.07933	0
AD PRS	SUSD5	Rcde	1.74214	0.165661	1.44871	2.09282	0
AD PRS	SUSD5	Rpnde	1.74214	0.165661	1.44871	2.09282	0
AD PRS	SUSD5	Rtnde	1.74214	0.165661	1.44871	2.09282	0
AD PRS	SUSD5	Rpnie	1.00043	0.000943172	0.998863	1.00252	0.632
AD PRS	SUSD5	Rtnie	1.00043	0.000943172	0.998863	1.00252	0.632
AD PRS	SUSD5	Rte	1.74289	0.165533	1.4495	2.09284	0
AD PRS	SOD3	Rcde	1.74438	0.176613	1.46017	2.14455	0
AD PRS	SOD3	Rpnde	1.74438	0.176613	1.46017	2.14455	0
AD PRS	SOD3	Rtnde	1.74438	0.176613	1.46017	2.14455	0
AD PRS	SOD3	Rpnie	1.00026	0.000901337	0.998552	1.00243	0.78
AD PRS	SOD3	Rtnie	1.00026	0.000901337	0.998552	1.00243	0.78
AD PRS	SOD3	Rte	1.74484	0.176729	1.46043	2.14507	0
AD PRS	LRIG3	Rcde	1.74124	0.177048	1.444	2.12102	0
AD PRS	LRIG3	Rpnde	1.74124	0.177048	1.444	2.12102	0
AD PRS	LRIG3	Rtnde	1.74124	0.177048	1.444	2.12102	0
AD PRS	LRIG3	Rpnie	0.999392	0.00208343	0.995246	1.00318	0.748
AD PRS	LRIG3	Rtnie	0.999392	0.00208343	0.995246	1.00318	0.748
AD PRS	LRIG3	Rte	1.74018	0.176862	1.44514	2.11538	0
AD PRS	SFRP4	Rcde	1.75227	0.170649	1.4699	2.13176	0
AD PRS	SFRP4	Rpnde	1.75227	0.170649	1.4699	2.13176	0
AD PRS	SFRP4	Rtnde	1.75227	0.170649	1.4699	2.13176	0
AD PRS	SFRP4	Rpnie	0.999872	0.00202473	0.996134	1.00388	0.98
AD PRS	SFRP4	Rtnie	0.999872	0.00202473	0.996134	1.00388	0.98
AD PRS	SFRP4	Rte	1.75205	0.170718	1.4682	2.12677	0
AD PRS	MEPE	Rcde	1.74747	0.166206	1.45495	2.10937	0
AD PRS	MEPE	Rpnde	1.74747	0.166206	1.45495	2.10937	0
AD PRS	MEPE	Rtnde	1.74747	0.166206	1.45495	2.10937	0
AD PRS	MEPE	Rpnie	0.999278	0.00115047	0.996626	1.00141	0.552
AD PRS	MEPE	Rtnie	0.999278	0.00115047	0.996626	1.00141	0.552
AD PRS	MEPE	Rte	1.74621	0.166167	1.45371	2.10714	0
AD PRS	APOE	Rcde	1.70331	0.165085	1.40681	2.05396	0
AD PRS	APOE	Rpnde	1.70331	0.165085	1.40681	2.05396	0
AD PRS	APOE	Rtnde	1.70331	0.165085	1.40681	2.05396	0
AD PRS	APOE	Rpnie	1.00932	0.00857906	0.992779	1.02609	0.332
AD PRS	APOE	Rtnie	1.00932	0.00857906	0.992779	1.02609	0.332
AD PRS	APOE	Rte	1.71919	0.167814	1.4202	2.08859	0
AD PRS	APOE	pm	0.0220785	0.0205838	-0.0176183	0.0615761	0.332
AD PRS	CHRDL1	pm	0.00685815	0.00488468	-0.000473409	0.0191617	0.072
AD PRS	CD276	pm	0.00666033	0.00672354	-0.00482364	0.0206878	0.252
AD PRS	WNT9A	pm	0.00573796	0.006132	-0.00514606	0.0193761	0.336
AD PRS	TNFRSF11B	pm	0.00495665	0.00590184	-0.00615482	0.0160726	0.336
AD PRS	LMOD1	pm	0.00399882	0.00471378	-0.00505721	0.0138919	0.38
AD PRS	CXCL17	pm	0.00208221	0.00292011	-0.00230504	0.00939764	0.452
AD PRS	IL17D	pm	0.0020471	0.00268393	-0.0013759	0.00853779	0.372
AD PRS	CDON	pm	0.00176938	0.00418659	-0.0059143	0.0105072	0.68
AD PRS	TNFSF13	pm	0.0014912	0.00379067	-0.00585147	0.00955301	0.728
AD PRS	SUSD5	pm	0.0010118	0.00227836	-0.00269655	0.00607135	0.632
AD PRS	SOD3	pm	0.000609672	0.00216546	-0.00348093	0.00592634	0.78
AD PRS	SFRP4	pm	-0.000297917	0.00484157	-0.00943329	0.00968974	0.98
AD PRS	LRIG3	pm	-0.00142919	0.0050862	-0.0121048	0.00765968	0.748
AD PRS	MEPE	pm	-0.00169154	0.0027556	-0.00794662	0.00319145	0.552
AD PRS	CXCL9	pm	-0.002225	0.00363551	-0.0110806	0.00436183	0.4
AD PRS	C7	pm	-0.00258501	0.00674686	-0.0139977	0.0117635	0.724
AD PRS	LAMA4	pm	-0.00512978	0.00386285	-0.0143154	-1.42213e-05	0.048
AD PRS	ERBB3	pm	-0.00875867	0.0054869	-0.0219318	-0.000185094	0.044
AD PRS	AGER	pm	-0.015621	0.00857125	-0.0337189	-0.0013142	0.036
Alcohol consumption	CDON	Rcde	0.546811	0.050752	0.462324	0.661361	0
Alcohol consumption	CDON	Rpnde	0.546811	0.050752	0.462324	0.661361	0
Alcohol consumption	CDON	Rtnde	0.546811	0.050752	0.462324	0.661361	0
Alcohol consumption	CDON	Rpnie	1.01296	0.0039427	1.00533	1.02045	0
Alcohol consumption	CDON	Rtnie	1.01296	0.0039427	1.00533	1.02045	0
Alcohol consumption	CDON	Rte	0.5539	0.051359	0.469239	0.667515	0
Alcohol consumption	TNFRSF11B	Rcde	0.561305	0.0521892	0.474257	0.679666	0
Alcohol consumption	TNFRSF11B	Rpnde	0.561305	0.0521892	0.474257	0.679666	0
Alcohol consumption	TNFRSF11B	Rtnde	0.561305	0.0521892	0.474257	0.679666	0
Alcohol consumption	TNFRSF11B	Rpnie	0.97511	0.00635932	0.963194	0.987069	0
Alcohol consumption	TNFRSF11B	Rtnie	0.97511	0.00635932	0.963194	0.987069	0
Alcohol consumption	TNFRSF11B	Rte	0.547334	0.0510296	0.462735	0.660012	0
Alcohol consumption	WNT9A	Rcde	0.56191	0.0474386	0.476489	0.668671	0
Alcohol consumption	WNT9A	Rpnde	0.56191	0.0474386	0.476489	0.668671	0
Alcohol consumption	WNT9A	Rtnde	0.56191	0.0474386	0.476489	0.668671	0
Alcohol consumption	WNT9A	Rpnie	0.993589	0.00314556	0.986824	0.999014	0.016
Alcohol consumption	WNT9A	Rtnie	0.993589	0.00314556	0.986824	0.999014	0.016
Alcohol consumption	WNT9A	Rte	0.558308	0.047208	0.473919	0.665377	0
Alcohol consumption	C7	pm	0.0463468	0.0150976	0.0264192	0.0890236	0
Alcohol consumption	CD276	Rcde	0.564183	0.0509826	0.4799	0.680606	0
Alcohol consumption	CD276	Rpnde	0.564183	0.0509826	0.4799	0.680606	0
Alcohol consumption	CD276	Rtnde	0.564183	0.0509826	0.4799	0.680606	0
Alcohol consumption	CD276	Rpnie	0.973183	0.0061644	0.959	0.983747	0
Alcohol consumption	CD276	Rtnie	0.973183	0.0061644	0.959	0.983747	0
Alcohol consumption	CD276	Rte	0.549053	0.0490535	0.46713	0.657331	0
Alcohol consumption	CXCL17	Rcde	0.550389	0.0465302	0.471273	0.643687	0
Alcohol consumption	CXCL17	Rpnde	0.550389	0.0465302	0.471273	0.643687	0
Alcohol consumption	CXCL17	Rtnde	0.550389	0.0465302	0.471273	0.643687	0
Alcohol consumption	CXCL17	Rpnie	0.996517	0.00245261	0.990883	1.00044	0.096
Alcohol consumption	CXCL17	Rtnie	0.996517	0.00245261	0.990883	1.00044	0.096
Alcohol consumption	CXCL17	Rte	0.548472	0.0463152	0.469128	0.640609	0
Alcohol consumption	CHRDL1	Rcde	0.555941	0.0507908	0.47168	0.668851	0
Alcohol consumption	CHRDL1	Rpnde	0.555941	0.0507908	0.47168	0.668851	0
Alcohol consumption	CHRDL1	Rtnde	0.555941	0.0507908	0.47168	0.668851	0
Alcohol consumption	CHRDL1	Rpnie	0.987073	0.00880237	0.970219	1.00369	0.172
Alcohol consumption	CHRDL1	Rtnie	0.987073	0.00880237	0.970219	1.00369	0.172
Alcohol consumption	CHRDL1	Rte	0.548754	0.0500168	0.462245	0.656349	0
Alcohol consumption	AGER	Rcde	0.546098	0.0472857	0.468402	0.647284	0
Alcohol consumption	AGER	Rpnde	0.546098	0.0472857	0.468402	0.647284	0
Alcohol consumption	AGER	Rtnde	0.546098	0.0472857	0.468402	0.647284	0
Alcohol consumption	AGER	Rpnie	1.00555	0.00282199	1.00095	1.01126	0.028
Alcohol consumption	AGER	Rtnie	1.00555	0.00282199	1.00095	1.01126	0.028
Alcohol consumption	AGER	Rte	0.549129	0.0473702	0.471046	0.651046	0
Alcohol consumption	LMOD1	Rcde	0.555555	0.0490285	0.472914	0.661872	0
Alcohol consumption	LMOD1	Rpnde	0.555555	0.0490285	0.472914	0.661872	0
Alcohol consumption	LMOD1	Rtnde	0.555555	0.0490285	0.472914	0.661872	0
Alcohol consumption	LMOD1	Rpnie	0.995411	0.00247154	0.989771	0.999721	0.028
Alcohol consumption	LMOD1	Rtnie	0.995411	0.00247154	0.989771	0.999721	0.028
Alcohol consumption	LMOD1	Rte	0.553005	0.0489044	0.469838	0.659155	0
Alcohol consumption	TNFSF13	Rcde	0.556676	0.0493013	0.465495	0.664468	0
Alcohol consumption	TNFSF13	Rpnde	0.556676	0.0493013	0.465495	0.664468	0
Alcohol consumption	TNFSF13	Rtnde	0.556676	0.0493013	0.465495	0.664468	0
Alcohol consumption	TNFSF13	Rpnie	0.988495	0.00421019	0.979741	0.996357	0.004
Alcohol consumption	TNFSF13	Rtnie	0.988495	0.00421019	0.979741	0.996357	0.004
Alcohol consumption	TNFSF13	Rte	0.550272	0.0485236	0.45854	0.657272	0
Alcohol consumption	CXCL9	Rcde	0.551235	0.0496524	0.464135	0.667203	0
Alcohol consumption	CXCL9	Rpnde	0.551235	0.0496524	0.464135	0.667203	0
Alcohol consumption	CXCL9	Rtnde	0.551235	0.0496524	0.464135	0.667203	0
Alcohol consumption	CXCL9	Rpnie	0.994625	0.00270177	0.988772	0.999378	0.024
Alcohol consumption	CXCL9	Rtnie	0.994625	0.00270177	0.988772	0.999378	0.024
Alcohol consumption	CXCL9	Rte	0.548272	0.0494284	0.46	0.662926	0
Alcohol consumption	C7	Rcde	0.568995	0.0520057	0.480518	0.683807	0
Alcohol consumption	C7	Rpnde	0.568995	0.0520057	0.480518	0.683807	0
Alcohol consumption	C7	Rtnde	0.568995	0.0520057	0.480518	0.683807	0
Alcohol consumption	C7	Rpnie	0.963187	0.00751608	0.948864	0.978146	0
Alcohol consumption	C7	Rtnie	0.963187	0.00751608	0.948864	0.978146	0
Alcohol consumption	C7	Rte	0.548048	0.0500556	0.460895	0.662858	0
Alcohol consumption	LAMA4	Rcde	0.544227	0.0451899	0.468971	0.648711	0
Alcohol consumption	LAMA4	Rpnde	0.544227	0.0451899	0.468971	0.648711	0
Alcohol consumption	LAMA4	Rtnde	0.544227	0.0451899	0.468971	0.648711	0
Alcohol consumption	LAMA4	Rpnie	1.0103	0.00444168	1.00159	1.01908	0.012
Alcohol consumption	LAMA4	Rtnie	1.0103	0.00444168	1.00159	1.01908	0.012
Alcohol consumption	LAMA4	Rte	0.549834	0.0455943	0.473331	0.652161	0
Alcohol consumption	IL17D	Rcde	0.55129	0.0478864	0.46636	0.656216	0
Alcohol consumption	IL17D	Rpnde	0.55129	0.0478864	0.46636	0.656216	0
Alcohol consumption	IL17D	Rtnde	0.55129	0.0478864	0.46636	0.656216	0
Alcohol consumption	IL17D	Rpnie	0.997296	0.00226472	0.992509	1.00124	0.168
Alcohol consumption	IL17D	Rtnie	0.997296	0.00226472	0.992509	1.00124	0.168
Alcohol consumption	IL17D	Rte	0.5498	0.047707	0.46597	0.654762	0
Alcohol consumption	ERBB3	Rcde	0.563209	0.0503912	0.474984	0.670612	0
Alcohol consumption	ERBB3	Rpnde	0.563209	0.0503912	0.474984	0.670612	0
Alcohol consumption	ERBB3	Rtnde	0.563209	0.0503912	0.474984	0.670612	0
Alcohol consumption	ERBB3	Rpnie	0.981018	0.00504474	0.970161	0.990195	0
Alcohol consumption	ERBB3	Rtnie	0.981018	0.00504474	0.970161	0.990195	0
Alcohol consumption	ERBB3	Rte	0.552518	0.0493119	0.467563	0.656826	0
Alcohol consumption	SUSD5	Rcde	0.551092	0.0499324	0.465952	0.668501	0
Alcohol consumption	SUSD5	Rpnde	0.551092	0.0499324	0.465952	0.668501	0
Alcohol consumption	SUSD5	Rtnde	0.551092	0.0499324	0.465952	0.668501	0
Alcohol consumption	SUSD5	Rpnie	0.998775	0.00552704	0.987878	1.00928	0.792
Alcohol consumption	SUSD5	Rtnie	0.998775	0.00552704	0.987878	1.00928	0.792
Alcohol consumption	SUSD5	Rte	0.550416	0.0494782	0.466652	0.666265	0
Alcohol consumption	SOD3	Rcde	0.551737	0.0477577	0.47415	0.658791	0
Alcohol consumption	SOD3	Rpnde	0.551737	0.0477577	0.47415	0.658791	0
Alcohol consumption	SOD3	Rtnde	0.551737	0.0477577	0.47415	0.658791	0
Alcohol consumption	SOD3	Rpnie	0.994586	0.00394464	0.987028	1.00168	0.144
Alcohol consumption	SOD3	Rtnie	0.994586	0.00394464	0.987028	1.00168	0.144
Alcohol consumption	SOD3	Rte	0.54875	0.0475794	0.47057	0.655394	0
Alcohol consumption	LRIG3	Rcde	0.557121	0.0479592	0.474349	0.66729	0
Alcohol consumption	LRIG3	Rpnde	0.557121	0.0479592	0.474349	0.66729	0
Alcohol consumption	LRIG3	Rtnde	0.557121	0.0479592	0.474349	0.66729	0
Alcohol consumption	LRIG3	Rpnie	0.988712	0.00363596	0.981228	0.994825	0
Alcohol consumption	LRIG3	Rtnie	0.988712	0.00363596	0.981228	0.994825	0
Alcohol consumption	LRIG3	Rte	0.550832	0.0473651	0.468599	0.660489	0
Alcohol consumption	SFRP4	Rcde	0.537025	0.0471901	0.453295	0.64512	0
Alcohol consumption	SFRP4	Rpnde	0.537025	0.0471901	0.453295	0.64512	0
Alcohol consumption	SFRP4	Rtnde	0.537025	0.0471901	0.453295	0.64512	0
Alcohol consumption	SFRP4	Rpnie	1.02165	0.00562353	1.01111	1.03244	0
Alcohol consumption	SFRP4	Rtnie	1.02165	0.00562353	1.01111	1.03244	0
Alcohol consumption	SFRP4	Rte	0.548652	0.0482009	0.46472	0.658901	0
Alcohol consumption	MEPE	Rcde	0.547433	0.0475385	0.466076	0.645382	0
Alcohol consumption	MEPE	Rpnde	0.547433	0.0475385	0.466076	0.645382	0
Alcohol consumption	MEPE	Rtnde	0.547433	0.0475385	0.466076	0.645382	0
Alcohol consumption	MEPE	Rpnie	1.00046	0.00153513	0.997359	1.00392	0.748
Alcohol consumption	MEPE	Rtnie	1.00046	0.00153513	0.997359	1.00392	0.748
Alcohol consumption	MEPE	Rte	0.547684	0.0474772	0.466877	0.646271	0
Alcohol consumption	CD276	pm	0.0335511	0.0122833	0.0181832	0.0618947	0
Alcohol consumption	APOE	Rcde	0.581569	0.0536225	0.484307	0.696875	0
Alcohol consumption	APOE	Rpnde	0.581569	0.0536225	0.484307	0.696875	0
Alcohol consumption	APOE	Rtnde	0.581569	0.0536225	0.484307	0.696875	0
Alcohol consumption	APOE	Rpnie	1.00613	0.0100983	0.986957	1.02608	0.54
Alcohol consumption	APOE	Rtnie	1.00613	0.0100983	0.986957	1.02608	0.54
Alcohol consumption	APOE	Rte	0.585135	0.0544959	0.485855	0.7027	0
Alcohol consumption	TNFRSF11B	pm	0.0308639	0.0105707	0.0147249	0.0561367	0
Alcohol consumption	ERBB3	pm	0.0238906	0.00858497	0.0108642	0.04497	0
Alcohol consumption	CHRDL1	pm	0.0159263	0.0123068	-0.0053906	0.04404	0.172
Alcohol consumption	TNFSF13	pm	0.0142404	0.00663451	0.00451996	0.0304796	0.004
Alcohol consumption	LRIG3	pm	0.0140015	0.00575382	0.00660063	0.0283966	0
Alcohol consumption	WNT9A	pm	0.00815609	0.00439778	0.00133104	0.0186335	0.016
Alcohol consumption	SOD3	pm	0.00661995	0.00526769	-0.00219723	0.0188013	0.144
Alcohol consumption	CXCL9	pm	0.00655894	0.00361529	0.000721849	0.0145685	0.024
Alcohol consumption	LMOD1	pm	0.00570394	0.0033086	0.000379428	0.0131391	0.028
Alcohol consumption	CXCL17	pm	0.00424551	0.00326819	-0.000554028	0.0122364	0.096
Alcohol consumption	IL17D	pm	0.00331094	0.00300616	-0.00145925	0.0100824	0.168
Alcohol consumption	SUSD5	pm	0.001502	0.00724609	-0.011257	0.0152264	0.792
Alcohol consumption	MEPE	pm	-0.000556441	0.00186685	-0.00467608	0.00321173	0.748
Alcohol consumption	AGER	pm	-0.00672118	0.00385966	-0.0147483	-0.0011846	0.028
Alcohol consumption	APOE	pm	-0.00859616	0.0161951	-0.0484615	0.0184806	0.54
Alcohol consumption	LAMA4	pm	-0.0124549	0.00609448	-0.0259594	-0.00213799	0.012
Alcohol consumption	CDON	pm	-0.0158891	0.00641277	-0.0304385	-0.00635332	0
Alcohol consumption	SFRP4	pm	-0.0257598	0.00895193	-0.0473206	-0.0114153	0
alcohol_binary	ProSig	Rcde	0.477575	0.0862977	0.346517	0.682925	0
alcohol_binary	ProSig	Rpnde	0.477575	0.0862977	0.346517	0.682925	0
alcohol_binary	ProSig	Rtnde	0.477575	0.0862977	0.346517	0.682925	0
alcohol_binary	ProSig	Rpnie	0.895484	0.0215634	0.846798	0.934445	0
alcohol_binary	ProSig	Rtnie	0.895484	0.0215634	0.846798	0.934445	0
alcohol_binary	ProSig	Rte	0.427661	0.0771247	0.30929	0.617818	0
alcohol_binary	ProSig	pm	0.0872112	0.041708	0.0444558	0.199975	0
alcohol_binary	ProSig_noAPOE	Rcde	0.423638	0.0778895	0.308813	0.610929	0
alcohol_binary	ProSig_noAPOE	Rpnde	0.423638	0.0778895	0.308813	0.610929	0
alcohol_binary	ProSig_noAPOE	Rtnde	0.423638	0.0778895	0.308813	0.610929	0
alcohol_binary	ProSig_noAPOE	Rpnie	0.949235	0.0174188	0.916161	0.982447	0
alcohol_binary	ProSig_noAPOE	Rtnie	0.949235	0.0174188	0.916161	0.982447	0
alcohol_binary	ProSig_noAPOE	Rte	0.402132	0.0728476	0.291996	0.581031	0
alcohol_binary	ProSig_noAPOE	pm	0.0359714	0.0211613	0.0113971	0.0919399	0
APOE-ε4 genotype	ProSig	Rcde	2.41603	0.24137	2.02531	2.98089	0
APOE-ε4 genotype	ProSig	Rpnde	2.41603	0.24137	2.02531	2.98089	0
APOE-ε4 genotype	ProSig	Rtnde	2.41603	0.24137	2.02531	2.98089	0
APOE-ε4 genotype	ProSig	Rpnie	1.19589	0.0512355	1.10474	1.3124	0
APOE-ε4 genotype	ProSig	Rtnie	1.19589	0.0512355	1.10474	1.3124	0
APOE-ε4 genotype	ProSig	Rte	2.8893	0.259271	2.43286	3.4767	0
APOE-ε4 genotype	ProSig_noAPOE	pm	-0.0162663	0.00804583	-0.0335325	-0.0025595	0.004
APOE-ε4 genotype	ProSig_noAPOE	Rcde	2.95017	0.250046	2.52474	3.49315	0
APOE-ε4 genotype	ProSig_noAPOE	Rpnde	2.95017	0.250046	2.52474	3.49315	0
APOE-ε4 genotype	ProSig_noAPOE	Rtnde	2.95017	0.250046	2.52474	3.49315	0
APOE-ε4 genotype	ProSig_noAPOE	Rpnie	0.98942	0.00510168	0.97859	0.998333	0.004
APOE-ε4 genotype	ProSig_noAPOE	Rtnie	0.98942	0.00510168	0.97859	0.998333	0.004
APOE-ε4 genotype	ProSig_noAPOE	Rte	2.91896	0.248111	2.49188	3.46419	0
APOE-ε4 genotype	APOE	pm	0.219939	0.0543694	0.109637	0.318492	0
APOE-ε4 genotype	CDON	Rcde	2.83939	0.117719	2.62376	3.075	0
APOE-ε4 genotype	CDON	Rpnde	2.83939	0.117719	2.62376	3.075	0
APOE-ε4 genotype	CDON	Rtnde	2.83939	0.117719	2.62376	3.075	0
APOE-ε4 genotype	CDON	Rpnie	1.00084	0.000965618	0.999122	1.00286	0.3
APOE-ε4 genotype	CDON	Rtnie	1.00084	0.000965618	0.999122	1.00286	0.3
APOE-ε4 genotype	CDON	Rte	2.84178	0.117898	2.62584	3.0767	0
APOE-ε4 genotype	TNFRSF11B	Rcde	2.86219	0.11456	2.64956	3.08707	0
APOE-ε4 genotype	TNFRSF11B	Rpnde	2.86219	0.11456	2.64956	3.08707	0
APOE-ε4 genotype	TNFRSF11B	Rtnde	2.86219	0.11456	2.64956	3.08707	0
APOE-ε4 genotype	TNFRSF11B	Rpnie	0.994425	0.00185467	0.990303	0.997647	0
APOE-ε4 genotype	TNFRSF11B	Rtnie	0.994425	0.00185467	0.990303	0.997647	0
APOE-ε4 genotype	TNFRSF11B	Rte	2.84623	0.114511	2.63279	3.06986	0
APOE-ε4 genotype	WNT9A	Rcde	2.84096	0.118783	2.63141	3.07927	0
APOE-ε4 genotype	WNT9A	Rpnde	2.84096	0.118783	2.63141	3.07927	0
APOE-ε4 genotype	WNT9A	Rtnde	2.84096	0.118783	2.63141	3.07927	0
APOE-ε4 genotype	WNT9A	Rpnie	1.00191	0.00148717	0.999223	1.00505	0.152
APOE-ε4 genotype	WNT9A	Rtnie	1.00191	0.00148717	0.999223	1.00505	0.152
APOE-ε4 genotype	WNT9A	Rte	2.84639	0.119533	2.63343	3.08547	0
APOE-ε4 genotype	CD276	Rcde	2.84786	0.118215	2.62778	3.10127	0
APOE-ε4 genotype	CD276	Rpnde	2.84786	0.118215	2.62778	3.10127	0
APOE-ε4 genotype	CD276	Rtnde	2.84786	0.118215	2.62778	3.10127	0
APOE-ε4 genotype	CD276	Rpnie	1.00064	0.00150288	0.997762	1.00358	0.644
APOE-ε4 genotype	CD276	Rtnie	1.00064	0.00150288	0.997762	1.00358	0.644
APOE-ε4 genotype	CD276	Rte	2.84968	0.118078	2.62764	3.10212	0
APOE-ε4 genotype	CXCL17	Rcde	2.85727	0.122002	2.6524	3.1087	0
APOE-ε4 genotype	CXCL17	Rpnde	2.85727	0.122002	2.6524	3.1087	0
APOE-ε4 genotype	CXCL17	Rtnde	2.85727	0.122002	2.6524	3.1087	0
APOE-ε4 genotype	CXCL17	Rpnie	0.998237	0.00118404	0.995781	1.00004	0.056
APOE-ε4 genotype	CXCL17	Rtnie	0.998237	0.00118404	0.995781	1.00004	0.056
APOE-ε4 genotype	CXCL17	Rte	2.85223	0.12183	2.64606	3.10623	0
APOE-ε4 genotype	CHRDL1	Rcde	2.86233	0.121069	2.65376	3.13817	0
APOE-ε4 genotype	CHRDL1	Rpnde	2.86233	0.121069	2.65376	3.13817	0
APOE-ε4 genotype	CHRDL1	Rtnde	2.86233	0.121069	2.65376	3.13817	0
APOE-ε4 genotype	CHRDL1	Rpnie	0.998014	0.00109895	0.99565	0.999758	0.004
APOE-ε4 genotype	CHRDL1	Rtnie	0.998014	0.00109895	0.99565	0.999758	0.004
APOE-ε4 genotype	CHRDL1	Rte	2.85664	0.121049	2.64802	3.13309	0
APOE-ε4 genotype	AGER	Rcde	2.8558	0.116013	2.64149	3.07696	0
APOE-ε4 genotype	AGER	Rpnde	2.8558	0.116013	2.64149	3.07696	0
APOE-ε4 genotype	AGER	Rtnde	2.8558	0.116013	2.64149	3.07696	0
APOE-ε4 genotype	AGER	Rpnie	1.00019	0.000814512	0.998547	1.00195	0.852
APOE-ε4 genotype	AGER	Rtnie	1.00019	0.000814512	0.998547	1.00195	0.852
APOE-ε4 genotype	AGER	Rte	2.85634	0.11611	2.64001	3.07785	0
APOE-ε4 genotype	LMOD1	Rcde	2.84384	0.116268	2.62997	3.06278	0
APOE-ε4 genotype	LMOD1	Rpnde	2.84384	0.116268	2.62997	3.06278	0
APOE-ε4 genotype	LMOD1	Rtnde	2.84384	0.116268	2.62997	3.06278	0
APOE-ε4 genotype	LMOD1	Rpnie	1.00042	0.00103344	0.998555	1.00255	0.684
APOE-ε4 genotype	LMOD1	Rtnie	1.00042	0.00103344	0.998555	1.00255	0.684
APOE-ε4 genotype	LMOD1	Rte	2.84505	0.116415	2.63173	3.06609	0
APOE-ε4 genotype	TNFSF13	Rcde	2.85941	0.121417	2.60831	3.09454	0
APOE-ε4 genotype	TNFSF13	Rpnde	2.85941	0.121417	2.60831	3.09454	0
APOE-ε4 genotype	TNFSF13	Rtnde	2.85941	0.121417	2.60831	3.09454	0
APOE-ε4 genotype	TNFSF13	Rpnie	0.997598	0.00119239	0.995097	0.999661	0.016
APOE-ε4 genotype	TNFSF13	Rtnie	0.997598	0.00119239	0.995097	0.999661	0.016
APOE-ε4 genotype	TNFSF13	Rte	2.85254	0.121224	2.60219	3.08507	0
APOE-ε4 genotype	CXCL9	Rcde	2.86202	0.119936	2.65398	3.13511	0
APOE-ε4 genotype	CXCL9	Rpnde	2.86202	0.119936	2.65398	3.13511	0
APOE-ε4 genotype	CXCL9	Rtnde	2.86202	0.119936	2.65398	3.13511	0
APOE-ε4 genotype	CXCL9	Rpnie	0.997176	0.00133763	0.994168	0.999247	0.004
APOE-ε4 genotype	CXCL9	Rtnie	0.997176	0.00133763	0.994168	0.999247	0.004
APOE-ε4 genotype	CXCL9	Rte	2.85393	0.119035	2.64698	3.12681	0
APOE-ε4 genotype	C7	Rcde	2.8494	0.113641	2.64671	3.0967	0
APOE-ε4 genotype	C7	Rpnde	2.8494	0.113641	2.64671	3.0967	0
APOE-ε4 genotype	C7	Rtnde	2.8494	0.113641	2.64671	3.0967	0
APOE-ε4 genotype	C7	Rpnie	1.00153	0.0015664	0.998153	1.00432	0.412
APOE-ε4 genotype	C7	Rtnie	1.00153	0.0015664	0.998153	1.00432	0.412
APOE-ε4 genotype	C7	Rte	2.85378	0.113765	2.64835	3.10572	0
APOE-ε4 genotype	LAMA4	Rcde	2.84586	0.11363	2.64502	3.07821	0
APOE-ε4 genotype	LAMA4	Rpnde	2.84586	0.11363	2.64502	3.07821	0
APOE-ε4 genotype	LAMA4	Rtnde	2.84586	0.11363	2.64502	3.07821	0
APOE-ε4 genotype	LAMA4	Rpnie	1.00047	0.000621974	0.999455	1.00198	0.412
APOE-ε4 genotype	LAMA4	Rtnie	1.00047	0.000621974	0.999455	1.00198	0.412
APOE-ε4 genotype	LAMA4	Rte	2.84719	0.113724	2.64582	3.07939	0
APOE-ε4 genotype	IL17D	Rcde	2.85108	0.119443	2.63783	3.10618	0
APOE-ε4 genotype	IL17D	Rpnde	2.85108	0.119443	2.63783	3.10618	0
APOE-ε4 genotype	IL17D	Rtnde	2.85108	0.119443	2.63783	3.10618	0
APOE-ε4 genotype	IL17D	Rpnie	1.00023	0.000470674	0.99938	1.00136	0.576
APOE-ε4 genotype	IL17D	Rtnie	1.00023	0.000470674	0.99938	1.00136	0.576
APOE-ε4 genotype	IL17D	Rte	2.85174	0.119596	2.63771	3.10695	0
APOE-ε4 genotype	ERBB3	Rcde	2.83034	0.117669	2.60765	3.04479	0
APOE-ε4 genotype	ERBB3	Rpnde	2.83034	0.117669	2.60765	3.04479	0
APOE-ε4 genotype	ERBB3	Rtnde	2.83034	0.117669	2.60765	3.04479	0
APOE-ε4 genotype	ERBB3	Rpnie	1.00387	0.00163103	1.0013	1.00749	0
APOE-ε4 genotype	ERBB3	Rtnie	1.00387	0.00163103	1.0013	1.00749	0
APOE-ε4 genotype	ERBB3	Rte	2.84129	0.117827	2.61938	3.06182	0
APOE-ε4 genotype	SUSD5	Rcde	2.85073	0.115534	2.64928	3.08874	0
APOE-ε4 genotype	SUSD5	Rpnde	2.85073	0.115534	2.64928	3.08874	0
APOE-ε4 genotype	SUSD5	Rtnde	2.85073	0.115534	2.64928	3.08874	0
APOE-ε4 genotype	SUSD5	Rpnie	1.00012	0.000816888	0.998513	1.0018	0.868
APOE-ε4 genotype	SUSD5	Rtnie	1.00012	0.000816888	0.998513	1.0018	0.868
APOE-ε4 genotype	SUSD5	Rte	2.85108	0.115508	2.65033	3.09015	0
APOE-ε4 genotype	SOD3	Rcde	2.84909	0.118278	2.63893	3.11679	0
APOE-ε4 genotype	SOD3	Rpnde	2.84909	0.118278	2.63893	3.11679	0
APOE-ε4 genotype	SOD3	Rtnde	2.84909	0.118278	2.63893	3.11679	0
APOE-ε4 genotype	SOD3	Rpnie	1.00068	0.000713528	0.999643	1.00236	0.236
APOE-ε4 genotype	SOD3	Rtnie	1.00068	0.000713528	0.999643	1.00236	0.236
APOE-ε4 genotype	SOD3	Rte	2.85103	0.118356	2.64035	3.11875	0
APOE-ε4 genotype	LRIG3	Rcde	2.85701	0.115363	2.65377	3.08758	0
APOE-ε4 genotype	LRIG3	Rpnde	2.85701	0.115363	2.65377	3.08758	0
APOE-ε4 genotype	LRIG3	Rtnde	2.85701	0.115363	2.65377	3.08758	0
APOE-ε4 genotype	LRIG3	Rpnie	1.001	0.00126843	0.998594	1.00356	0.436
APOE-ε4 genotype	LRIG3	Rtnie	1.001	0.00126843	0.998594	1.00356	0.436
APOE-ε4 genotype	LRIG3	Rte	2.85986	0.115619	2.65676	3.0902	0
APOE-ε4 genotype	SFRP4	Rcde	2.84051	0.123954	2.62568	3.11205	0
APOE-ε4 genotype	SFRP4	Rpnde	2.84051	0.123954	2.62568	3.11205	0
APOE-ε4 genotype	SFRP4	Rtnde	2.84051	0.123954	2.62568	3.11205	0
APOE-ε4 genotype	SFRP4	Rpnie	1.00261	0.00131576	1.0005	1.00555	0.008
APOE-ε4 genotype	SFRP4	Rtnie	1.00261	0.00131576	1.0005	1.00555	0.008
APOE-ε4 genotype	SFRP4	Rte	2.84794	0.124615	2.63129	3.1196	0
APOE-ε4 genotype	MEPE	Rcde	2.84832	0.117073	2.63684	3.10101	0
APOE-ε4 genotype	MEPE	Rpnde	2.84832	0.117073	2.63684	3.10101	0
APOE-ε4 genotype	MEPE	Rtnde	2.84832	0.117073	2.63684	3.10101	0
APOE-ε4 genotype	MEPE	Rpnie	1.0017	0.000999318	1.00016	1.00392	0.016
APOE-ε4 genotype	MEPE	Rtnie	1.0017	0.000999318	1.00016	1.00392	0.016
APOE-ε4 genotype	MEPE	Rte	2.85317	0.1173	2.64278	3.10393	0
APOE-ε4 genotype	APOE	Rcde	2.42638	0.142541	2.15586	2.71765	0
APOE-ε4 genotype	APOE	Rpnde	2.42638	0.142541	2.15586	2.71765	0
APOE-ε4 genotype	APOE	Rtnde	2.42638	0.142541	2.15586	2.71765	0
APOE-ε4 genotype	APOE	Rpnie	1.16575	0.0474938	1.07727	1.2606	0
APOE-ε4 genotype	APOE	Rtnie	1.16575	0.0474938	1.07727	1.2606	0
APOE-ε4 genotype	APOE	Rte	2.82854	0.115966	2.62348	3.06717	0
APOE-ε4 genotype	ERBB3	pm	0.00594424	0.0025074	0.00199561	0.0113303	0
APOE-ε4 genotype	SFRP4	pm	0.00401812	0.00200208	0.000761783	0.00841294	0.008
APOE-ε4 genotype	WNT9A	pm	0.00294162	0.00227943	-0.00121395	0.00772247	0.152
APOE-ε4 genotype	MEPE	pm	0.00261658	0.00153082	0.00024624	0.00612925	0.016
APOE-ε4 genotype	C7	pm	0.00235903	0.00240571	-0.00282155	0.00669391	0.412
APOE-ε4 genotype	LRIG3	pm	0.00153153	0.00195208	-0.00220377	0.00539002	0.436
APOE-ε4 genotype	CDON	pm	0.00129408	0.00148993	-0.00136354	0.00441819	0.3
APOE-ε4 genotype	SOD3	pm	0.00105019	0.00109489	-0.000563361	0.00363284	0.236
APOE-ε4 genotype	CD276	pm	0.000982702	0.0023086	-0.00345523	0.00547619	0.644
APOE-ε4 genotype	LAMA4	pm	0.000719854	0.000955937	-0.000832783	0.00299868	0.412
APOE-ε4 genotype	LMOD1	pm	0.000655017	0.001593	-0.00227783	0.00398883	0.684
APOE-ε4 genotype	IL17D	pm	0.000355343	0.00072406	-0.000952692	0.00208748	0.576
APOE-ε4 genotype	AGER	pm	0.000291171	0.00125647	-0.00226436	0.00299998	0.852
APOE-ε4 genotype	SUSD5	pm	0.000184995	0.00125596	-0.0022991	0.00279585	0.868
APOE-ε4 genotype	CXCL17	pm	-0.00271899	0.0018278	-0.00652636	5.52106e-05	0.056
APOE-ε4 genotype	CHRDL1	pm	-0.00306195	0.00170747	-0.00691491	-0.00036772	0.004
[truncated: 945 more rows]

## Sheet: ST8
Supplementary table 7. Baron and Kenny mediation paths between genetic and lifestyle predictors of dementia, with proteins as mediators and incident dementia as outcome in the complete study data
[truncated: 189 more rows]

[truncated: 2 more sheets: ST9, ST10]
